# Supplementary material for: MolabIS - An integrated information system for storing and managing molecular genetics data
Source: BMC Bioinformatics. 2011 Oct 31;12:425. doi: 10.1186/1471-2105-12-425 (PMC3268772; doi:10.1186/1471-2105-12-425)
Supplement: Additional file 1 — Source code of MolabIS. The source code of MolabIS is provided as a Zip file. [file 1471-2105-12-425-S1.ZIP]

Archive with 373 entries (337 files):
- molab/
- molab/LICENSE
- molab/etc/
- molab/etc/needed_modules
- molab/etc/language_en.conf
- molab/etc/dependent_template.dtd
- molab/etc/apiisrc
- molab/etc/model.dtd
- molab/etc/CVS/
- molab/etc/CVS/Root
- molab/etc/CVS/Repository
- molab/etc/CVS/Entries
- molab/etc/molabis.xml
- molab/etc/help_en.conf
- molab/etc/molabis.db
- molab/lib/
- molab/lib/JasperReport/
- molab/lib/JasperReport/commons-logging-1.0.2.jar
- molab/lib/JasperReport/jfreechart-1.0.10.jar
- molab/lib/JasperReport/jcommon-1.0.13.jar
- molab/lib/JasperReport/postgresql-8.2-506.jdbc3.jar
- molab/lib/JasperReport/commons-collections-2.1.jar
- molab/lib/JasperReport/CVS/
- molab/lib/JasperReport/CVS/Root
- molab/lib/JasperReport/CVS/Entries.Log
- molab/lib/JasperReport/CVS/Repository
- molab/lib/JasperReport/CVS/Entries
- molab/lib/JasperReport/poi-3.2-FINAL-20081019.jar
- molab/lib/JasperReport/commons-beanutils-1.7.jar
- molab/lib/JasperReport/jasperreports-3.1.3.jar
- molab/lib/JasperReport/iText-2.1.0.jar
- molab/lib/JasperReport/log4j-1.2.15.jar
- molab/lib/JasperReport/xercesImpl.jar
- molab/lib/JasperReport/commons-digester-1.7.jar
- molab/lib/Labels.pm
- molab/lib/Ajax.pm
- molab/lib/Params.pm
- molab/lib/Main.pm
- molab/lib/CVS/
- molab/lib/CVS/Root
- molab/lib/CVS/Entries.Log
- molab/lib/CVS/Repository
- molab/lib/CVS/Entries
- molab/lib/InitData.pm
- molab/lib/Tooltip.pm
- molab/lib/LoadObjects.pm
- molab/var/
- molab/var/CVS/
- molab/var/CVS/Root
- molab/var/CVS/Repository
- molab/var/CVS/Entries
- molab/var/log/
- molab/var/log/.cvsignore
- molab/var/log/CVS/
- molab/var/log/CVS/Root
- molab/var/log/CVS/Repository
- molab/var/log/CVS/Entries
- molab/var/molabis_Pg.sql
- molab/reports/
- molab/reports/dna_by_project.jrxml
- molab/reports/lab_data_summary_subreport5.jasper
- molab/reports/lab_data_summary_subreport3.jrxml
- molab/reports/lab_data_summary_subreport7.jrxml
- molab/reports/lab_data_summary_subreport8.jasper
- molab/reports/sequences_all_projects.jrxml
- molab/reports/list_of_contacts.jrxml
- molab/reports/lab_data_summary_subreport2.jasper
- molab/reports/fonts/
- molab/reports/fonts/CVS/
- molab/reports/fonts/CVS/Root
- molab/reports/fonts/CVS/Repository
- molab/reports/fonts/CVS/Entries
- molab/reports/fonts/arial.ttf
- molab/reports/lab_data_summary_subreport4.jasper
- molab/reports/breeds_project.jrxml
- molab/reports/individual_statistics.jrxml
- molab/reports/lab_data_summary_subreport10.jasper
- molab/reports/lab_data_summary_subreport10.jrxml
- molab/reports/lab_data_summary_subreport11.jasper
- molab/reports/statistical_summary.jrxml
- molab/reports/sequences_by_project.jrxml
- molab/reports/lab_data_summary_subreport7.jasper
- molab/reports/lab_data_summary_subreport6.jasper
- molab/reports/CVS/
- molab/reports/CVS/Root
- molab/reports/CVS/Entries.Log
- molab/reports/CVS/Repository
- molab/reports/CVS/Entries
- molab/reports/lab_data_summary_subreport1.jrxml
- molab/reports/lab_data_summary_subreport9.jasper
- molab/reports/lab_data_summary_subreport4.jrxml
- molab/reports/microsatellites_per_marker.jrxml
- molab/reports/lab_data_summary_subreport9.jrxml
- molab/reports/lab_data_summary_subreport1.jasper
- molab/reports/analysis_by_organism.jrxml
- molab/reports/microsatellites_by_project.jrxml
- molab/reports/specified_contact.jrxml
- molab/reports/lab_data_summary_subreport8.jrxml
- molab/reports/organism_statistics.jrxml
- molab/reports/lab_data_summary_subreport5.jrxml
- molab/reports/lab_data_summary_subreport2.jrxml
- molab/reports/sequences_per_marker.jrxml
- molab/reports/images/
- molab/reports/images/yes.png
- molab/reports/images/no.png
- molab/reports/images/CVS/
- molab/reports/images/CVS/Root
- molab/reports/images/CVS/Repository
- molab/reports/images/CVS/Entries
- molab/reports/images/logo.png
- molab/reports/lab_data_summary_subreport11.jrxml
- molab/reports/lab_data_summary_subreport6.jrxml
- molab/reports/list_of_projects.jrxml
- molab/reports/samples_by_project.jrxml
- molab/reports/lab_data_summary_subreport3.jasper
- molab/reports/Molabis_en.properties
- molab/initial/
- molab/initial/nelore.xml
- molab/initial/load.dtd
- molab/initial/CVS/
- molab/initial/CVS/Root
- molab/initial/CVS/Repository
- molab/initial/CVS/Entries
- molab/initial/languages.dat
- molab/readme
- molab/templates/
- molab/templates/markers.html
- molab/templates/nexus_dna.html
- molab/templates/sequences_all_projects.html
- molab/templates/pcr_result.tmpl
- molab/templates/collect_samples1.html
- molab/templates/breeds_project.html
- molab/templates/prepare_working_sol1.html
- molab/templates/prepare_samples2.html
- molab/templates/contacts_result.tmpl
- molab/templates/define_projects.html
- molab/templates/check_pcr_products1.html
- molab/templates/specified_contact_result.tmpl
- molab/templates/statistical_summary.html
- molab/templates/ms_toolkit_result.tmpl
- molab/templates/homepage.html
- molab/templates/analysis_by_organism.html
- molab/templates/analyze_sequencing1_result.tmpl
- molab/templates/organisms.html
- molab/templates/about_molabis.html
- molab/templates/insert_organisms.html
- molab/templates/protocols_result.tmpl
- molab/templates/release_notes.html
- molab/templates/amplify_pcr1_result.tmpl
- molab/templates/nexus_dna_result.tmpl
- molab/templates/load_electrophoresis2.html
- molab/templates/sequences.html
- molab/templates/aligned_sequences.html
- molab/templates/analysis_by_organism_result.tmpl
- molab/templates/check_pcr_products2.html
- molab/templates/codes.html
- molab/templates/system.html
- molab/templates/extract_dna2.html
- molab/templates/analyze_sequencing1.html
- molab/templates/electrophoresis_result.tmpl
- molab/templates/select_storageplaces.html
- molab/templates/sequences_per_marker.html
- molab/templates/ms_toolkit.html
- molab/templates/sequence_formats.html
- molab/templates/login.html
- molab/templates/sequences_result.tmpl
- molab/templates/analyze_genotyping2.html
- molab/templates/pcr.html
- molab/templates/microsatellites_per_marker.html
- molab/templates/contacts.html
- molab/templates/samples_result.tmpl
- molab/templates/list_of_projects.html
- molab/templates/storages.html
- molab/templates/collect_samples3.html
- molab/templates/microsatellites_by_project.html
- molab/templates/codes_result.tmpl
- molab/templates/organisms_result.tmpl
- molab/templates/reuse_samples.html
- molab/templates/samples.html
- molab/templates/prepare_samples1.html
- molab/templates/dna_by_project.html
- molab/templates/load_electrophoresis1.html
- molab/templates/projects.html
- molab/templates/CVS/
- molab/templates/CVS/Root
- molab/templates/CVS/Repository
- molab/templates/CVS/Entries
- molab/templates/prepare_working_sol1_result.tmpl
- molab/templates/electrophoresis.html
- molab/templates/dna_result.tmpl
- molab/templates/extract_dna4.html
- molab/templates/fasta_dna.html
- molab/templates/list_of_contacts.html
- molab/templates/protocols.html
- molab/templates/main.html
- molab/templates/run_electrophoresis1_result.tmpl
- molab/templates/microsatellites.html
- molab/templates/description.html
- molab/templates/extract_dna3.html
- molab/templates/samples_by_project.html
- molab/templates/analyze_sequencing2.html
- molab/templates/organism_statistics.html
- molab/templates/projects_result.tmpl
- molab/templates/markers_result.tmpl
- molab/templates/sequence_formats_result.tmpl
- molab/templates/run_electrophoresis2.html
- molab/templates/specified_contact.html
- molab/templates/analyze_genotyping1_result.tmpl
- molab/templates/amplify_pcr1.html
- molab/templates/analyze_genotyping1.html
- molab/templates/prepare_samples1_result.tmpl
- molab/templates/extract_dna1.html
- molab/templates/amplify_pcr2.html
- molab/templates/run_electrophoresis1.html
- molab/templates/fasta_dna_result.tmpl
- molab/templates/prepare_working_sol2.html
- molab/templates/dna.html
- molab/templates/collect_samples2.html
- molab/templates/microsatellites_result.tmpl
- molab/templates/help_contents.html
- molab/CVS/
- molab/CVS/Root
- molab/CVS/Entries.Log
- molab/CVS/Repository
- molab/CVS/Entries
- molab/bin/
- molab/bin/initiate_database.pl
- molab/bin/MLoader.pl
- molab/bin/PrepareData.pl
- molab/bin/CVS/
- molab/bin/CVS/Root
- molab/bin/CVS/Repository
- molab/bin/CVS/Entries
- molab/bin/mimetypes.dat
- molab/bin/MolabLoad.pl
- molab/bin/molabis_box.sql
- molab/bin/create_database.pl
- molab/www/
- molab/www/favicon.ico
- molab/www/js/
- molab/www/js/sound.js
- molab/www/js/boxover.js
- molab/www/js/img/
- molab/www/js/img/dpr_vis.gif
- molab/www/js/img/prev_year2.gif
- molab/www/js/img/next_month2.gif
- molab/www/js/img/prev_year.gif
- molab/www/js/img/dpr_unvis2.gif
- molab/www/js/img/dpr_vis2.gif
- molab/www/js/img/next_year.gif
- molab/www/js/img/next_month.gif
- molab/www/js/img/CVS/
- molab/www/js/img/CVS/Root
- molab/www/js/img/CVS/Repository
- molab/www/js/img/CVS/Entries
- molab/www/js/img/spacer.gif
- molab/www/js/img/prev_month2.gif
- molab/www/js/img/dpr_unvis.gif
- molab/www/js/img/next_year2.gif
- molab/www/js/img/prev_month.gif
- molab/www/js/slider.js
- molab/www/js/validation.js
- molab/www/js/123406_menu_items_en.js
- molab/www/js/023456_menu_items_en.js
- molab/www/js/GCappearance.js
- molab/www/js/023406_menu_items_en.js
- molab/www/js/scriptaculous.js
- molab/www/js/CVS/
- molab/www/js/CVS/Root
- molab/www/js/CVS/Entries.Log
- molab/www/js/CVS/Repository
- molab/www/js/CVS/Entries
- molab/www/js/menu_items_vi.js
- molab/www/js/menu_items_en.js
- molab/www/js/GurtCalendar.js
- molab/www/js/molab_control.js
- molab/www/js/menu.js
- molab/www/js/prototype.js
- molab/www/js/dragdrop.js
- molab/www/js/unittest.js
- molab/www/js/menu_tpl.js
- molab/www/js/effects.js
- molab/www/js/menu_items.js
- molab/www/js/123456_menu_items_en.js
- molab/www/js/builder.js
- molab/www/js/000006_menu_items_en.js
- molab/www/js/controls.js
- molab/www/cgi-bin/
- molab/www/cgi-bin/main.cgi
- molab/www/cgi-bin/export.cgi
- molab/www/cgi-bin/login.cgi
- molab/www/cgi-bin/download_report.cgi
- molab/www/cgi-bin/CVS/
- molab/www/cgi-bin/CVS/Root
- molab/www/cgi-bin/CVS/Repository
- molab/www/cgi-bin/CVS/Entries
- molab/www/cgi-bin/show_description.cgi
- molab/www/styles/
- molab/www/styles/CVS/
- molab/www/styles/CVS/Root
[truncated: 73 more entries]
