# Supplementary material for: MolabIS - An integrated information system for storing and managing molecular genetics data
Source: BMC Bioinformatics. 2011 Oct 31;12:425. doi: 10.1186/1471-2105-12-425 (PMC3268772; doi:10.1186/1471-2105-12-425)
Supplement: Additional file 1 — Source code of MolabIS. The source code of MolabIS is provided as a Zip file. [file 1471-2105-12-425-S1.ZIP › molab/etc/needed_modules]

##############################################################################
# $Id: needed_modules,v 1.11 2010-01-19 19:45:47 cong Exp $
##############################################################################

# List all modules needed in MolabIS
# Comments and empty lines are allowed in this file.

[WEB]
HTML::Template
HTML::FromText
CGI::Ajax
Data::Dumper

[REPORTING]
Inline::Java
Config::IniFiles
Time::HiRes::Value

[EXPORTING]
Spreadsheet::Read
Spreadsheet::Write
Spreadsheet::ParseExcel
Spreadsheet::ReadSXC
Bio::SeqIO
Bio::AlignIO
Bio::Tools::GuessSeqFormat

[LOADING_DATA]
File::MimeInfo
Archive::Tar
List::Compare
String::Compare
Getopt::Std
