# Supplementary material for: MolabIS - An integrated information system for storing and managing molecular genetics data
Source: BMC Bioinformatics. 2011 Oct 31;12:425. doi: 10.1186/1471-2105-12-425 (PMC3268772; doi:10.1186/1471-2105-12-425)
Supplement: Additional file 1 — Source code of MolabIS. The source code of MolabIS is provided as a Zip file. [file 1471-2105-12-425-S1.ZIP › molab/etc/language_en.conf]

##############################################################################
# $Id: language_en.conf,v 1.75 2010-03-01 16:22:51 cong Exp $
# Language configuration file for all web interfaces in MolabIS
##############################################################################

##############################################################################
[MAIN]
# Labels on the main interface
l_lab_name			= A Labs Backbone for Storing, Managing and Evaluating
l_organization_name	= Molecular Genetics Data

[LOGIN]
# The form which is used for user authorization
l_title 			= A Web Application for Managing of Molecular Genetics Data
l_username 			= Username
l_password 			= Password
l_login 			= Login
l_footer 			= MolabIS Beta, (c) Under GPL, by Truong Van Chi Cong

##############################################################################
[HEADER]
# Header section
l_header__user 		= user
l_header__logout 	= logout

##############################################################################
[HOMEPAGE]

##############################################################################
[SYSTEM]

##############################################################################
[HELP_CONTENTS]

##############################################################################
[RELEASE_NOTES]

##############################################################################
[ABOUT_MOLABIS]

##############################################################################
[CODES]
# headers and titles
l_search_title = CODES
l_form_title 			= MANAGING CODES
l_records 				= records
l_asc 					= ASC
l_desc 					= DESC
l_sorted 				= sorted
l_by 					= by
l_show 					= Show
l_hide				 	= Hide
l_new 					= Insert New Code
l_help 					= Help
l_actions				= Actions
l_search				= Search
# labels on the form
l_class 				= Type of Code
l_short_name 			= Short name
l_long_name 			= Long name
l_description 			= Description


##############################################################################
[CONTACTS]
# headers and titles
l_search_title 			= CONTACTS
l_form_title 			= MANAGING CONTACTS
l_records 				= records
l_asc 					= ASC
l_desc 					= DESC
l_by 					= by
l_sorted 				= sorted
l_show 					= Show
l_hide 					= Hide
l_actions				= Actions
l_search				= Search
# labels on the form
l_unit 					= Type of contact
l_title 				= Title
l_salutation 			= Salutation
l_firstname				= First name
l_lastname				= Last name
l_first_name 			= First name (Fore name)
l_second_name 			= Last name (Family name)
l_third_name 			= Middle name
l_birth_dt 				= Birthday
l_language 				= Language
l_id 					= ID
l_country 				= Country
l_town 					= Town
l_zip 					= Zip code
l_street 				= Street
l_label 				= Formatted address
l_phone 				= Phone 1
l_phone2 				= Phone 2
l_fax 					= Fax number
l_email 				= Email address
l_bank_name 			= Bank name
l_bank_zip 				= Bank code
l_account 				= Account number
l_comment 				= Comments
l_name 					= Name

##############################################################################
[PROTOCOLS]
# headers and titles
l_search_title 			= PROTOCOLS
l_form_title 			= MANAGING PROTOCOLS
l_records 				= records
l_asc 					= ASC
l_desc 					= DESC
l_sorted 				= sorted
l_by 					= by
l_show 					= Show
l_hide 					= Hide
l_actions				= Actions
l_search				= Search
# labels on the form
l_protocol_name 		= Protocol name
l_db_protocol_type 		= Protocol type
l_comment 				= Comments
l_upload 				= Upload protocol file
l_view_file 			= View the content of the protocol

##############################################################################
[MARKERS]
# headers and titles
l_search_title 			= MARKERS
l_form_title 			= MANAGING MARKERS
l_records 				= records
l_asc 					= ASC
l_desc 					= DESC
l_sorted 				= sorted
l_by 					= by
l_show 					= Show
l_hide 					= Hide
l_actions				= Actions
l_search				= Search
# labels on the form
l_marker_type 			= Type of marker
l_ext_code 				= External code
l_marker_name 			= Marker name
l_primer1 				= Primer 1
l_primer2 				= Primer 2
l_comment 				= Comments

##############################################################################
[STORAGES]
# headers and titles
l_form_title = MANAGING STOGARES
l_show 					= Show
l_hide 					= Hide
l_levels 				= Levels
l_current_value			= Current value
l_new_value				= New value
l_comments 				= Comments
l_actions 				= Actions
# labels on the form
l_level1 				= 1. Level 1
l_level2 				= 2. Level 2
l_level3 				= 3. Level 3
l_level4 				= 4. Level 4

##############################################################################
[DEFINE_PROJECTS]
# headers and titles
l_form_title 			= DEFINING A PROJECT
l_show 					= Show
l_hide 					= Hide
l_alt_showhide_help	 	= Show/Hide Help
# labels on the form
l_project_name 			= Project name
l_keyword 				= Keyword
l_begin_dt 				= Beginning date
l_finish_dt 			= Finishing date
l_description 			= Project description
l_comment 				= Comments

##############################################################################
[PROJECTS]
# headers and titles
l_search_title 			= PROJECTS
l_form_title 			= MANAGING PROJECTS
l_records 				= records
l_asc 					= ASC
l_desc 					= DESC
l_sorted 				= sorted
l_by 					= by
l_show 					= Show
l_hide 					= Hide
l_actions				= Actions
l_search				= Search
# labels on the form
l_project_name 			= Project name
l_keyword 				= Keyword
l_begin_dt 				= Beginning date
l_finish_dt 			= Finishing date
l_description 			= Description
l_comment 				= Comments

##############################################################################
[REUSE_SAMPLES]
# headers and titles
l_form_title 			= REUSING SAMPLES
l_show 					= Show
l_hide 					= Hide
l_alt_showhide_help 	= Show/Hide Help
# labels on the form
l_destination_project 	= Your project to which samples will be sent
l_target_project 		= Project from which samples will be reused
l_breed 				= Breed or Variety
l_species 				= Species
l_type_of_reusing 		= Type of samples which will be reused
l_original_material		= Original material (e.g. Blood)
l_dna 					= DNA samples
l_destination_samples 	= Samples to be reused
l_target_samples 		= Target samples
l_submit				= Submit
l_get_samples			= Get Samples

##############################################################################
[INSERT_ORGANISMS]
# headers and titles
l_search_title 			= INDIVIDUALS 
l_form_title 			= INSERTING INDIVIDUALS
l_records 				= records
l_asc 					= ASC
l_desc 					= DESC
l_sorted 				= sorted
l_by 					= by
l_show 					= Show
l_hide 					= Hide
l_alt_showhide_help 	= Show/Hide Help
# labels on the form
l_id 					= Individual ID
l_ext_organism 			= Individual ID
l_db_species 			= Species
l_db_breed 				= Breed/Variety
l_latitude 				= Latitude Coordinate
l_longitude 			= Longitude Coordinate
l_photo 				= Picture of the Individual
l_db_donor_type 		= Type of Organism
l_comment 				= Comments
l_description 			= Variety description
l_db_sire 				= Sire ID
l_db_dam 				= Dam ID
l_db_sex 				= Sex
l_birth_dt 				= Date of birth
l_birth_year 			= Year of birth (if birthday is not known exactly)
l_db_org 				= Contact

##############################################################################
[ORGANISMS]
# headers and titles
l_search_title 			= INDIVIDUALS
l_form_title 			= MANAGING INDIVIDUALS
l_records 				= records
l_asc 					= ASC
l_desc 					= DESC
l_sorted 				= sorted
l_by 					= by
l_show 					= Show
l_hide 					= Hide
l_actions				= Actions
l_search				= Search
# labels on the form
l_id 					= Individual ID
l_ext_organism 			= Individual ID
l_db_species 			= Species
l_db_breed 				= Breed/Variety
l_latitude 				= Latitude Coordinate
l_longitude 			= Longitude Coordinate
l_photo 				= Picture of the Individual
l_db_donor_type 		= Type of Organism
l_comment 				= Comments
l_description 			= Variety description
l_db_sire 				= Sire ID
l_db_dam 				= Dam ID
l_db_sex				= Sex
l_birth_dt 				= Date of birth
l_birth_year 			= Year of birth
l_db_org 				= Contact

##############################################################################
[COLLECT_SAMPLES1]
# headers
l_form_title 			= COLLECTING SAMPLES
l_show 					= Show
l_hide 					= Hide
# labels on the form
l_collect_samples__step1 = STEP 1: Enter general information for sample collection
l_project_name 			= Project name
l_protocol_name 		= Protocol name
l_sample_origin 		= Do you need to keep track of the origin of your sample?
l_yes 					= Yes
l_no 					= No
l_db_donor_type 		= Donor type
l_samples_number 		= How many samples do you want to collect?
l_db_material_type 		= Material type

##############################################################################
[COLLECT_SAMPLES2]
# headers
l_form_title 			= COLLECTING SAMPLES
l_show 					= Show
l_hide 					= Hide
# labels on the form
l_collect_samples__step2 = STEP 2: Input the details of samples
l_input_file 			= Input file
l_organism_id 			= Individual ID
l_sample_id 			= Sample ID
l_volume 				= Amount
l_sampling_dt 			= Date
l_collector 			= Collector
l_comment 				= Comments

##############################################################################
[COLLECT_SAMPLES3]
# headers
l_form_title 			= COLLECTING SAMPLES
l_show 					= Show
l_hide 					= Hide
# labels on the form
l_collect_samples__step2 = STEP 3: Put samples to the storage places
l_sample_id 			= Sample ID
l_volume 				= Amount
l_group_of_samples 		= Grouping
l_group 				= Group
l_storage_dt 			= Storage date
l_storage_places 		= Storage places
l_vessel_type 			= Vessel type
l_level1 				= Level 1
l_level2 				= Level 2
l_level3 				= Level 3
l_level4 				= Level 4
l_level5 				= Level 5
l_insert_group			= Insert Group

##############################################################################
[SAMPLES]
# titles
l_search_title 			= SAMPLES
l_form_title 			= INSERTING SAMPLES
# headers
l_records 				= records
l_asc 					= ASC
l_desc 					= DESC
l_sorted 				= sorted
l_by 					= by
l_show 					= Show
l_hide 					= Hide
l_actions				= Actions
l_search				= Search
# labels on the form
l_project				= Project
l_material_type 		= Material type
l_organism_id 			= Individual ID
l_sample_id 			= Sample ID
l_production_dt 		= Sampling date
l_project_name 			= Project name
l_ext_sample 			= Sample ID
l_ext_organism 			= Individual ID
l_db_material_type 		= Material type
l_protocol_name 		= Protocol name
l_storage_dt 			= Storage date
l_db_vessel_type 		= Vessel type
l_volume 				= Amount
l_db_user 				= Collector/Contact
l_comment 				= Comments
l_storage_places		= Storage places
l_level1				= Level 1
l_level2				= Level 2
l_level3				= Level 3
l_level4				= Level 4
l_level5				= Level 5

##############################################################################
[PREPARE_SAMPLES1]
# headers
l_form_title 			= SAMPLE PREPARATION
l_show 					= Show
l_hide 					= Hide
l_get_samples			= Get Samples
l_next					= Next
# labels on the form
l_prepare_samples__step1 = STEP 1: Select samples which will be extracted DNA
l_project_name 			= Project name
l_db_material_type 		= Material type
l_sample_id 			= Sample ID
l_select 				= Select

##############################################################################
[PREPARE_SAMPLES2]
# headers
l_form_title 			= SAMPLES PREPARATION
l_show 					= Show
l_hide 					= Hide
l_print					= Print
l_save					= Save
# labels on the form
l_prepare_samples__step2 = STEP 2: Print and save this data sheet into file
l_sample_id 			= Sample ID
l_storage_place 		= Storage places
l_dna_concentration 	= DNA Concentration (ng/μl)
l_dna_purity 			= DNA purity (od260/od280)
l_level1 				= Level 1
l_level2 				= Level 2
l_level3 				= Level 3
l_level4				= Level 4
l_level5 				= Level 5

##############################################################################
[EXTRACT_DNA1]
# headers
l_form_title 			= DNA EXTRACTION
l_records 				= records
l_asc 					= ASC
l_desc 					= DESC
l_sorted 				= sorted
l_by 					= by
l_show 					= Show
l_hide 					= Hide
# labels on the form
l_extract_dna__step1 = STEP 1: Enter general information for DNA extraction 
l_project_name 			= Project name
l_protocol_name			= Protocol name
l_samples_number 		= Number of samples extracted

##############################################################################
[EXTRACT_DNA2]
# headers
l_form_title 			= DNA EXTRACTION
l_records 				= records
l_asc 					= ASC
l_desc 					= DESC
l_sorted 				= sorted
l_by 					= by
l_show 					= Show
l_hide 					= Hide
# labels on the form
l_extract_dna__step2 	= STEP 2: Input the detail of DNA quantification
l_input_file 			= Input file
l_sample_id 			= Sample ID
l_dna_id 				= DNA ID
l_dna_volume 			= Volume (μl)
l_extraction_dt 		= Extraction date
l_dna_concentration 	= Concentration (ng/μl)
l_dna_purity 			= DNA purity
l_user				 	= DNA extractor
l_comment 				= Comments
l_valid_dna 			= Valid

##############################################################################
[EXTRACT_DNA3]
# headers
l_form_title 			= DNA EXTRACTION
l_show 					= Show
l_hide 					= Hide
# labels on the form
l_extract_dna__step2 = STEP 3: Define and upload Gel images
l_dna_id 				= DNA Sample ID
l_lane 					= Lane
l_valid 				= Valid
l_status 				= Status
l_group_of_samples 		= Grouping
l_gel 					= Gel
l_protocol 				= Protocol
l_path_to_gel 			= Path to the Agarose Gel images
l_comment 				= Comments
l_define_gel			= Define Gel
##############################################################################
[EXTRACT_DNA4]
# headers
l_form_title 			= DNA EXTRACTION
l_show 					= Show
l_hide 					= Hide
# labels on the form
l_extract_dna__step2 	= STEP 4: Send DNA samples to the storage
l_dna_id 				= DNA Sample ID
l_lane 					= Lane
l_valid 				= Valid
l_status				= Status
l_group_of_samples 		= Grouping
l_group 				= Group
l_storage_dt 			= Storage date
l_storage_places 		= Storage places
l_vessel_type 			= Vessel type
l_level1 				= Level 1
l_level2 				= Level 2
l_level3 				= Level 3
l_level4 				= Level 4
l_level5 				= Level 5
l_insert_group			= Insert Group 
##############################################################################
[DNA]
# titles
l_search_title 			= DNA
l_form_title 			= MANAGING DNA
# headers
l_records 				= records
l_asc 					= ASC
l_desc 					= DESC
l_sorted 				= sorted
l_by 					= by
l_show 					= Show
l_hide 					= Hide
# labels on the form
l_project_name 			= Project name
l_sample_id 			= Sample ID
l_dna_id 				= DNA ID
l_production_dt 		= Extraction date
l_ext_sample 			= Sample ID
l_ext_dna 				= DNA ID
l_db_material_type 		= Material type
l_protocol_name 		= Protocol name
l_storage_dt 			= Storage date
l_db_vessel_type 		= Vessel type
l_dna_volume 			= DNA Volume
l_dna_concentration		= DNA concentration
l_dna_purity 			= DNA purity
l_db_user 				= Collector/Contact
l_comment 				= Comments
l_storage_places 		= Storage places
l_dna_validation 		= DNA VALIDATION
l_dna_checking_protocol = Protocol of DNA validation 
l_gel_comment 			= Notes for DNA validation
l_lane 					= Lane in Gel
l_gel_upload 			= Gel upload

##############################################################################
[PCR]
# titles
l_search_title 			= PCR
l_form_title 			= MANAGING PCR
# headers
l_records 				= records
l_asc 					= ASC
l_desc 					= DESC
l_sorted 				= sorted
l_by 					= by
l_show 					= Show
l_hide 					= Hide
# labels on the form
l_project_name 			= Project name
l_pcr_id 				= PCR name
l_marker 				= PCR Marker
l_dna_id 				= DNA ID
l_upload 				= Upload
l_pcr_amplification_id 	= PCR ID
l_pcr_amplification_protocol = PCR amplification protocol
l_markers 				= Markers
l_pcr_comment 			= PCR comments
l_pcr_validation_protocol = PCR qualification protocol
l_gel_upload 			= Gel images
l_lane 					= Lane number in Gel
l_gel_comment 			= Notes for Gel


##############################################################################
[ELECTROPHORESIS]
# titles
l_search_title 			= ELECTROPHORESIS
l_form_title 			= MANAGING ELECTROPHORESIS

# headers
l_records 				= records
l_asc 					= ASC
l_desc 					= DESC
l_sorted 				= sorted
l_by 					= by
l_show 					= Show
l_hide 					= Hide

# labels on the form
l_project_name 				= Project name
l_electrophoresis_id 		= Electrophoresis ID
l_marker 					= Marker
l_electrophoresis_product 	= Electrophoresis product
l_protocol 					= Protocol
l_software					= Software
l_electrophoresis_purpose 	= Electrophoresis purpose
l_dna_sequecing 			= DNA sequecing
l_microsatellite_genotyping = Microsatellite genotyping
l_electrophoresis_method 	= Electrophoresis method
l_gel_electrophoresis 		=  Gel electrophoresis
l_capillary_electrophoresis = Capillary electrophoresis
l_user 						= User
l_electrophoresis_dt 		= Date
l_upload 					= Upload
l_comment 					= Notes for the raw data files

##############################################################################
[PREPARE_WORKING_SOL1]
# headers
l_form_title 			= PREPARE WORKING SOLUTION
l_show 					= Show
l_hide 					= Hide
# labels on the form
l_prepare_samples__step1 = STEP 1: Select samples which will be extracted DNA
l_project_name 			= Project name
l_taken_volume 			= Taken DNA volume
l_sample_id 			= Sample ID
l_dna_id 				= DNA ID
l_dna_volume 			= DNA volume (μl)
l_volume 				= Initial volume (μl) of stock solution
l_volume_type 			= Preparing for:
l_current 				= Current
l_taken 				= Taken
l_remain 				= Remain
l_initial_volume 		= Initial volume (μl) of stock solution
l_initial_concentration = Initial concentration (ng/μl) of stock solution
l_final_volume 			= Final volume (μl) of working solution
l_final_concentration 	= Final concentration (ng/μl) of working solution
l_concentration 		= Concentration (ng/μl)
l_volumes 				= Volumes (μl)
l_dna 					= DNA
l_working_sol 			= Working
l_stock_sol 			= Stock
l_water 				= H20
l_select 				= Select
l_get_samples			= Get Samples

##############################################################################
[PREPARE_WORKING_SOL2]
# headers
l_form_title 			= PREPARE WORKING SOLUTION
l_show 					= Show
l_hide 					= Hide
# labels on the form
l_prepare_samples__step2 = STEP 2: Print and save this data sheet into file
l_sample_id 			= Sample ID
l_storage_place 		= Storage places
l_dna_id 				= DNA ID
l_concentration 		= Concentration (ng/μl)
l_volumes 				= Volumes (μl)
l_dna 					= DNA
l_working_sol 			= Working
l_stock_sol 			= Stock
l_water 				= H20
l_level1 				= Level 1
l_level2 				= Level 2
l_level3 				= Level 3
l_level4 				= Level 4
l_level5 				= Level 5

##############################################################################
[AMPLIFY_PCR1]
# headers
l_form_title 			= PCR AMPLIFICATION
l_records 				= records
l_asc 					= ASC
l_desc 					= DESC
l_sorted 				= sorted
l_by 					= by
l_show 					= Show
l_hide 					= Hide
# labels on the form
l_amplify_pcr__step1 	= STEP 1: Enter general information for PCR amplification 
l_project_name 			= Project name
l_pcr_amplification_id 	= PCR ID
l_markers 				= Markers
l_preparing_pcr_for 	= Preparing PCR products for
l_protocol_name 		= Protocol name
l_comment 				= Comments
l_samples_number 		= How many samples have you extracted DNA?
l_dna_id 				= DNA ID
l_material_type 		= Material type
l_status 				= Status
l_select 				= Select
l_get_samples			= Get Samples

##############################################################################
[AMPLIFY_PCR2]
# headers
l_form_title 			= PCR AMPLIFICATION
l_records 				= records
l_asc 					= ASC
l_desc 					= DESC
l_sorted 				= sorted
l_by 					= by
l_show 					= Show
l_hide					= Hide
l_amplify_pcr__step2 	= STEP 2: Details of PCR
l_amplification_id 		= PCR ID
l_project_name 			= Project name
l_protocol_name 		= Protocol name
l_markers 				= Markers
l_dna_id 				= DNA ID
l_storage_place 		= Storage Places
l_pcr_validation 		= PCR validation
l_level1 				= Level 1
l_level2 				= Level 2
l_level3 				= Level 3
l_level4 				= Level 4
l_level5 				= Level 5
l_gel 					= Gel
l_lane 					= Lane
l_result 				= Result

##############################################################################
[CHECK_PCR_PRODUCTS1]
# headers
l_form_title 			= CHECKING PCR PRODUCTS
l_show 					= Show
l_hide 					= Hide
# labels on the form
l_check_pcr_products__step1 = STEP 1: Select PCR ID 
l_project_name 			= Project name
l_pcr_amplification_id 	= PCR ID

##############################################################################
[CHECK_PCR_PRODUCTS2]
# headers
l_form_title 				= CHECKING PCR PRODUCTS
l_show 						= Show
l_hide 						= Hide
l_check_pcr_products__step2 = STEP 2: Upload Gel Images
l_pcr_amplification 		= PCR ID
l_project_name 				= Project name
l_protocol_name 			= Protocol name
l_markers 					= Markers
l_comment 					= Comments
l_dna_id 					= DNA ID
l_pcr_validation 			= PCR validation
l_gel 						= Group
l_protocol 					= Protocol
l_path_to_gel 				= Path to Gel
l_lane 						= Lane
l_valid 					= Valid
l_group_of_samples 			= Grouping
l_define_gel				= Define Gel

##############################################################################
[RUN_ELECTROPHORESIS1]
# headers
l_form_title 				= ELECTROPHORESIS
l_show 						= Show
l_hide 						= Hide
# labels on the form
l_run_electrophoresis__step1 = STEP 1: Enter general information and select DNA samples for electrophoresis
l_project_name 				= Project name
l_pcr_name 					= PCR ID
l_protocol_name 			= Protocol name
l_electrophoresis_purpose 	= Electrophoresis purpose
l_dna_sequecing 			= DNA sequecing
l_microsatellite_genotyping = Microsatellite genotyping
l_electrophoresis_method 	= Electrophoresis method
l_gel_electrophoresis 		=  Gel electrophoresis
l_capillary_electrophoresis = Capillary electrophoresis
l_comment 					= Comments
l_ext_electrophoresis 		= Electrophoresis ID
l_markers 					= Markers
l_dna_id 					= DNA ID
l_select 					= Select

##############################################################################
[RUN_ELECTROPHORESIS2]
# headers
l_form_title 				= ELECTROPHORESIS
l_show 						= Show
l_hide 						= Hide
l_run_electrophoresis__step2 = STEP 2: Print Electrophoresis details
l_electrophoresis_id = Electrophoresis ID
l_project_name 				= Project name
l_protocol_name 			= Protocol name
l_markers 					= Markers
l_pcr_name 					= PCR ID
l_dna_id 					= DNA ID
l_select 					= Select
l_electrophoresis_purpose 	= Electrophoresis purpose
l_dna_sequecing 			= DNA sequecing
l_microsatellite_genotyping = Microsatellite genotyping
l_electrophoresis_method 	= Electrophoresis method
l_gel_electrophoresis 		=  Gel electrophoresis
l_capillary_electrophoresis = Capillary electrophoresis
l_comment 					= Comments
l_ext_electrophoresis 		= Electrophoresis ID

##############################################################################
[LOAD_ELECTROPHORESIS1]
# headers
l_form_title 				= LOADING ELECTROPHORESIS PRODUCTS
l_show 						= Show
l_hide 						= Hide
# labels on the form
l_load_electrophoresis__step1 = STEP 1: Select PCR ID
l_project_name 				= Project name
l_electrophoresis_id 		= Electrophoresis ID

##############################################################################
[LOAD_ELECTROPHORESIS2]
# headers
l_form_title 					= LOADING ELECTROPHORESIS PRODUCTS
l_show 							= Show
l_hide 							= Hide
l_load_electrophoresis__step2 	= STEP 2: Upload raw data
l_electrophoresis_id 			= Electrophoresis ID
l_project_name 					= Project name
l_protocol_name 				= Protocol name
l_path_to_product 				= Path to the electrophoresis products
l_user 							= User who ran electrophoresis
l_electrophoresis_dt 			= Electrophoresis date
l_software 						= Software which is used to read or edit
l_comment 						= Notes for the raw data files

##############################################################################
[ANALYZE_GENOTYPING1]
# headers
l_form_title 					= COLLECTING FINAL MICROSATELLITES
l_show 							= Show
l_hide 							= Hide
# labels on the form
l_analyze_genotyping__step1 	= STEP 1: Select samples for uploading final microsatellites
l_project_name 					= Project name
l_markers 						= Marker name
l_results 						= Result
l_dna_id = DNA ID
l_electrophoresis_id 			= Electrophoresis ID
l_marker 						= Marker
l_select 						= Select

##############################################################################
[ANALYZE_GENOTYPING2]
# headers
l_form_title 					= COLLECTING FINAL MICROSATELLITES
l_show 							= Show
l_hide 							= Hide
# labels on the form
l_analyze_genotyping__step2 	= STEP 2: Upload microsatellite data
l_path_to_data_file 			= Path to data file
l_dna_id 						= DNA ID
l_allele1 						= Allele 1
l_allele2 						= Allele 2
l_comment 						= Comments

##############################################################################
[ANALYZE_SEQUENCING1]
# headers
l_form_title 					= COLLECTING FINAL SEQUENCES
l_show 							= Show
l_hide 							= Hide
# labels on the form
l_analyze_sequencing__step1 	= STEP 1: Select samples for uploading final sequences
l_project_name 					= Project name
l_markers 						= Marker name
l_dna_id 						= DNA ID
l_electrophoresis_id 			= Electrophoresis ID
l_marker 						= Marker
l_results						= Result
l_select 						= Select

##############################################################################
[ANALYZE_SEQUENCING2]
# headers
l_form_title 					= COLLECTING FINAL SEQUENCES
l_show 							= Show
l_hide 							= Hide
# labels on the form
l_analyze_sequencing__step2 	= STEP 2: Upload sequence data
l_path_to_data_file 			= Path to data file
l_dna_id 						= DNA ID
l_input_file 					= Input file
l_comment 						= Comments

##############################################################################
[MICROSATELLITES]
# titles
l_search_title 					= MICROSATELLITES
l_form_title					= MANAGING MICROSATELLITES
# headers
l_records 						= records
l_asc 							= ASC
l_desc 							= DESC
l_sorted 						= sorted
l_by 							= by
l_show 							= Show
l_hide 							= Hide
# labels on the form
l_sample_id 					= Sample ID
l_dna_id 						= DNA ID
l_project 						= Project
l_marker 						= Marker
l_allele1 						= Allele 1
l_allele2 						= Allele 2
l_pcr_id 						= PCR ID
l_electrophoresis_id 			= Electrophoresis ID
l_project_name 					= Project name
l_marker_name 					= Marker name
l_comment                       = Comments

##############################################################################
[SEQUENCES]
# titles
l_search_title 					= SEQUENCES
l_form_title 					= MANAGING SEQUENCES
# headers
l_records 						= records
l_asc 							= ASC
l_desc 							= DESC
l_sorted 						= sorted
l_by 							= by
l_show 							= Show
l_hide 							= Hide
# labels on the form
l_sample_id						= Sample ID
l_dna_id 						= DNA ID
l_project 						= Project
l_marker 						= Marker name
l_sequence 						= Sequence
l_pcr_id 						= PCR ID
l_electrophoresis_id 			= Electrophoresis ID
l_project_name 					= Project name
l_marker_name 					= Marker name
l_comment 						= Comments

##############################################################################
#  LABELING FOR ALL REPORTS
##############################################################################

[LIST_OF_PROJECTS]
l_layout_name 				= List of Projects

[LIST_OF_CONTACTS]
l_layout_name 				= List of Contacts

[SPECIFIED_CONTACT]
l_layout_name 				= Details of a Specified Contact
l_filters					= Filters
l_search					= Search
# headers
l_records 					= records
l_asc 						= ASC
l_desc 						= DESC
l_by 						= by
l_sorted 					= sorted
l_show 						= Show
l_hide 						= Hide
l_id 						= ID
l_first_name 				= First name
l_last_name 				= Last name
l_email 					= Email
l_actions					= Actions				
[ORGANISM_STATISTICS]
l_layout_name 				= Individual Statistics in the Lab

[SAMPLES_BY_PROJECT]
l_report 					= Report
l_report_name 				= Samples Statistics of a Project
l_project_name 				= Project name

[DNA_BY_PROJECT]
l_report_name 				= DNA Statistics of a Project
l_project_name 				= Project name

[SEQUENCES_ALL_PROJECTS]
l_layout_name 				= Sequences Statistics in the Lab

[MICROSATELLITES_BY_PROJECT]
l_report 					= Report
l_report_name 				= Microsatellites Statistics of a Project

[ANALYSIS_BY_ORGANISM]
l_layout_name 				= Experimental Details of an Individual
# headers
l_records 					= records
l_asc 						= ASC
l_desc 						= DESC
l_by 						= by
l_sorted 					= sorted
l_show 						= Show
l_hide 						= Hide
# filters
l_project 					= Project
l_organism_id 				= Idividual ID
l_project_name 				= Project name
l_sample_id 				= Sample ID
l_species 					= Species

[SEQUENCES_PER_MARKER]
l_layout_name 				= Sequences Statistics by Marker
l_project_name 				= Project name

[MICROSATELLITES_PER_MARKER]
l_layout_name 				= Microsatellites Statistics by Marker
l_project_name 				= Project name

[STATISTICAL_SUMMARY]
l_layout_name 				= Statistical summary in the entire lab

[BREEDS_PROJECT]
l_report_name 				= Number of individuals in breeds
l_project_name 				= Project name

##############################################################################
[SEQUENCE_FORMATS]
# headers
l_form_title 				= EXPORTING SEQUENCES
l_show 						= Show
l_hide 						= Hide
# labels on the form
l_project_name 				= Project name
l_marker 					= Marker
l_dna_id 					= DNA ID
l_select 					= Select
l_get_dna_samples			= Get DNA Samples
l_add_dna_samples			= Add DNA Samples

##############################################################################
[ALIGNED_SEQUENCES]
# headers
l_form_title 				= CONVERTING SEQUENCES
l_show 						= Show
l_hide 						= Hide
# labels on the form
l_convert_to 				= Convert To
l_fasta_file 				= From the Fasta file
l_sequence 					= Copy and Paste FASTA formatted sequences to this box

##############################################################################
[MS_TOOLKIT]
# headers
l_help 						= Help
l_form_title 				= EXPORTING MICROSATELLITES
l_show 						= Show
l_hide 						= Hide
# labels on the form
l_project_name 				= Project name
l_data_format 				= Data format
l_file_format 				= File format (Output)
l_markers 					= Marker
l_population				= Population
l_dna_id 					= DNA ID
l_select 					= Select
l_diploid_one_column		= Diploid: One-column
l_diploid_two_column		= Diploid: Two-column
l_haploid_one_column		= Haploid: One-column
l_csv_format				= CSV
l_excel_format				= Excel
