# Supplementary material for: MolabIS - An integrated information system for storing and managing molecular genetics data
Source: BMC Bioinformatics. 2011 Oct 31;12:425. doi: 10.1186/1471-2105-12-425 (PMC3268772; doi:10.1186/1471-2105-12-425)
Supplement: Additional file 1 — Source code of MolabIS. The source code of MolabIS is provided as a Zip file. [file 1471-2105-12-425-S1.ZIP › molab/etc/dependent_template.dtd]

<!ELEMENT documentation (general,table+)>
<!ELEMENT general EMPTY>
<!ATTLIST general LANGUAGE CDATA  #REQUIRED>
<!ELEMENT table (column+)>
<!ATTLIST table
		 name        CDATA        #REQUIRED
                 DB_LEVEL    CDATA	  #REQUIRED>
<!ELEMENT column (long_description,examples,description,comments)>
<!ATTLIST column 
                 name        CDATA        #REQUIRED
                 DB_LEVEL    CDATA	  "">
<!ELEMENT long_description (#PCDATA)>
<!ELEMENT examples (#PCDATA)>
<!ELEMENT description (#PCDATA)>
<!ELEMENT comments (#PCDATA)>
