# Supplementary material for: MolabIS - An integrated information system for storing and managing molecular genetics data
Source: BMC Bioinformatics. 2011 Oct 31;12:425. doi: 10.1186/1471-2105-12-425 (PMC3268772; doi:10.1186/1471-2105-12-425)
Supplement: Additional file 1 — Source code of MolabIS. The source code of MolabIS is provided as a Zip file. [file 1471-2105-12-425-S1.ZIP › molab/etc/apiisrc]

##############################################################################
# $Id: apiisrc,v 1.12 2010-02-08 12:46:10 heli Exp $
# Configuration file for the CRYO APIIS project.
# This file is for project specific configuration.  It has the same format
# of $APIIS_HOME/etc/apiisrc and overwrites the defaults defined there.
##############################################################################

##############################################################################
[LOGGING]
# Note: In this section, APIIS_HOME and APIIS_LOCAL are substituted
# by their values.
# For the priorities and facilities refer to 'man syslog' or 'man syslog.conf'.

# logging to a file:
use_filelog = 1
#filelog_priority = debug
filelog_priority = notice
filelog_filename = APIIS_HOME/../molab/var/log/molab.log

# logging to syslog:
use_syslog = 0
                                                          
# sql_logging for debugging and some kind of rudimentary database recovery:
use_sql_logging = 0

# if you set use_sql_logging to a true value, all sql statements, that pass

# the internal struicture will be logged into sql_logfile:
sql_logfile     = APIIS_HOME/../molab/var/log/sql.log

# log only data manipulation statements (e.g. no SELECT):
sql_log_dml_only = 0

profiling=0

##############################################################################
[INTERFACE]
banner_type = text

##############################################################################
[I18N]
# Internationalization/Localisation
# choose language (en, de):
language = en

# Date format:  (reference: Documentation of Date::Calc)
# values: EU (european format day-month-year),
#         US (US american format month-day-year)
# old, deprecated:
date_format = EU

# new recommended form:
date_sep    = -
date_order  = DD-MM-YYYY
time_sep    = :
time_order  = hh:mm:ss


##############################################################################
[SYNCHRONISATION]
# To synchronize databases, each one must have a (unique) node name:
node_name = SmallPop 
node_ip = 10.1.1.126
sequence_interval = 100:100000000

##############################################################################
[LOCAL]
pdf_viewer=kpdf
gui_lang=en
