# Supplementary material for: MolabIS - An integrated information system for storing and managing molecular genetics data
Source: BMC Bioinformatics. 2011 Oct 31;12:425. doi: 10.1186/1471-2105-12-425 (PMC3268772; doi:10.1186/1471-2105-12-425)
Supplement: Additional file 1 — Source code of MolabIS. The source code of MolabIS is provided as a Zip file. [file 1471-2105-12-425-S1.ZIP › molab/etc/model.dtd]

<!ENTITY AccessRightsTables SYSTEM "AR.xml">
<!ENTITY OldAuthTables SYSTEM "OldAuth.xml">

<!ELEMENT model (general,table+)>
<!ELEMENT general EMPTY>
<!ATTLIST general
   dbdriver   (Pg|Oracle|CSV|InterBase|Sybase) "Pg"
   dbname     CDATA                            #REQUIRED
   dbhost     CDATA                            "localhost"
   dbport     CDATA                            "5432"
   dbuser     CDATA                            "admin"
   dbpassword CDATA                            ""
   dbencoding (unicode|latin1)                 #REQUIRED
>

<!ELEMENT table (column+,TABLE)>
<!ATTLIST table
   name         CDATA                            #REQUIRED
   struct_type  (mandatory|recommended|optional) "recommended"
>

<!ELEMENT column EMPTY>
<!ATTLIST column
   name        CDATA                            #REQUIRED
   struct_type (mandatory|recommended|optional) "optional"
   form_type   (editable|readonly|hidden)       "editable"
   ar_check    (0|1)                            "1"
   DATATYPE    (CHAR|HUGEINT|BIGINT|SMALLINT|DATE|TIME|TIMESTAMP|SMALLFLOAT|BIGFLOAT|BLOB|BOOL) "CHAR"
   LENGTH      CDATA                            "20"
   DESCRIPTION CDATA                            #REQUIRED
   DEFAULT     CDATA                            ""
   LABEL       CDATA                            ""
   CHECK       CDATA                            ""
   CHECK1      CDATA                            ""
   CHECK2      CDATA                            ""
   CHECK3      CDATA                            ""
   CHECK4      CDATA                            ""
   CHECK5      CDATA                            ""
   MODIFY      CDATA                            ""
>

<!ELEMENT TABLE (TRIGGER?,CONSTRAINTS?)> 

<!ELEMENT TRIGGER EMPTY>
<!ATTLIST TRIGGER
   PREINSERT   CDATA       ""
   POSTINSERT  CDATA       ""
   PREUPDATE   CDATA       ""
   POSTUPDATE  CDATA       ""
   PREDELETE   CDATA       ""
   POSTDELETE  CDATA       ""
>

<!ELEMENT CONSTRAINTS EMPTY>
<!ATTLIST CONSTRAINTS
   PRIMARYKEY  CDATA   ""
   SEQUENCE    CDATA   ""
   INDEX       CDATA   ""
>
