# Supplementary material for: MolabIS - An integrated information system for storing and managing molecular genetics data
Source: BMC Bioinformatics. 2011 Oct 31;12:425. doi: 10.1186/1471-2105-12-425 (PMC3268772; doi:10.1186/1471-2105-12-425)
Supplement: Additional file 1 — Source code of MolabIS. The source code of MolabIS is provided as a Zip file. [file 1471-2105-12-425-S1.ZIP › molab/etc/CVS/Entries]

/apiisrc/1.12/Mon Feb  8 12:46:10 2010//
/dependent_template.dtd/1.1/Tue Aug 26 15:58:29 2008//
/help_en.conf/1.15/Mon Mar  1 22:14:01 2010//
/language_en.conf/1.75/Mon Mar  1 16:22:51 2010//
/model.dtd/1.1/Mon Jun  2 11:35:01 2008//
/molabis.db/1.2/Tue Dec 30 13:10:02 2008//
/molabis.xml/1.13/Thu Oct 29 08:15:45 2009//
/needed_modules/1.11/Tue Jan 19 19:45:47 2010//
D
