# Supplementary material for: MolabIS - An integrated information system for storing and managing molecular genetics data
Source: BMC Bioinformatics. 2011 Oct 31;12:425. doi: 10.1186/1471-2105-12-425 (PMC3268772; doi:10.1186/1471-2105-12-425)
Supplement: Additional file 1 — Source code of MolabIS. The source code of MolabIS is provided as a Zip file. [file 1471-2105-12-425-S1.ZIP › molab/etc/molabis.xml]

<?xml version="1.0" encoding="UTF-8" standalone="no"?>
<!DOCTYPE model SYSTEM "model.dtd">

<model
>
   <general dbdriver="Pg" dbname="molabis" dbhost="localhost" dbport="5432" dbuser="apiis_admin" dbencoding="" dbpassword=""
></general
>
   <table name="unit" struct_type="mandatory"
>
      <column LENGTH="10" DATATYPE="BIGINT" name="db_unit" CHECK="NotNull" struct_type="mandatory" DESCRIPTION="Internal sequence for this record" form_type="readonly" ar_check="1"
></column
>
      <column LENGTH="10" DATATYPE="CHAR" name="ext_unit" CHECK="NotNull" struct_type="mandatory" DESCRIPTION="External Name of this unit" form_type="editable" ar_check="1"
></column
>
      <column LENGTH="6" DATATYPE="CHAR" name="ext_id" CHECK="NotNull,ReservedStrings" struct_type="mandatory" DESCRIPTION="External ID within this unit" form_type="editable" ar_check="1"
></column
>
      <column LENGTH="10" LABEL="Contact" DATATYPE="BIGINT" name="db_contact" CHECK="ForeignKey contacts db_contact" struct_type="mandatory" DESCRIPTION="Contacts" form_type="editable" ar_check="1"
></column
>
      <column LENGTH="10" LABEL="Member of" DATATYPE="BIGINT" name="db_member" CHECK="ForeignKey unit db_unit" struct_type="mandatory" DESCRIPTION="Member of a hierarchy" form_type="editable" ar_check="1"
></column
>
      <column LENGTH="10" DATATYPE="DATE" name="opening_dt" CHECK="" struct_type="recommended" DESCRIPTION="Starting date for this unit" form_type="editable" ar_check="1"
></column
>
      <column LENGTH="10" DATATYPE="DATE" name="closing_dt" CHECK="" struct_type="recommended" DESCRIPTION="Closing date for this unit" form_type="editable" ar_check="1"
></column
>
      <column LENGTH="22" DATATYPE="TIMESTAMP" name="last_change_dt" CHECK="NotNull" struct_type="mandatory" DESCRIPTION="Timestamp of last change" form_type="readonly" ar_check="1"
></column
>
      <column LENGTH="20" DATATYPE="CHAR" name="last_change_user" CHECK="NotNull" struct_type="mandatory" DESCRIPTION="Who did the last change" form_type="readonly" ar_check="1"
></column
>
      <column LENGTH="1" DATATYPE="BOOL" DEFAULT="FALSE" name="dirty" CHECK="" struct_type="mandatory" DESCRIPTION="report errors from check_integrity" form_type="readonly" ar_check="1"
></column
>
      <column LENGTH="3" DATATYPE="SMALLINT" DEFAULT="1" name="chk_lvl" CHECK="" struct_type="mandatory" DESCRIPTION="check level" form_type="hidden" ar_check="1"
></column
>
      <column LENGTH="20" DATATYPE="BIGINT" name="guid" CHECK="NotNull" struct_type="mandatory" DESCRIPTION="global identifier" form_type="hidden" ar_check="1"
></column
>
      <column LENGTH="3" DATATYPE="CHAR" name="owner" CHECK="NotNull" struct_type="mandatory" DESCRIPTION="record class" form_type="hidden" ar_check="1"
></column
>
      <column LENGTH="3" DATATYPE="BIGINT" DEFAULT="1" name="version" CHECK="NotNull" struct_type="mandatory" DESCRIPTION="version" form_type="hidden" ar_check="1"
></column
>
      <column LENGTH="1" DATATYPE="BOOL" DEFAULT="FALSE" name="synch" CHECK="" struct_type="mandatory" DESCRIPTION="is record targeted for synchronization" form_type="editable" ar_check="1"
></column
>
      <TABLE
>
         <TRIGGER PREINSERT="SetColumn db_unit seq_unit__db_unit,SetVersion version,SetGuid guid,SetNode owner,SetNow last_change_dt,SetUser last_change_user,SetNow opening_dt" POSTINSERT="" PREUPDATE="SetVersion version,SetNow last_change_dt,SetUser last_change_user" POSTUPDATE="" PREDELETE="" POSTDELETE=""
></TRIGGER
>
         <CONSTRAINTS PRIMARYKEY="VIEW:entry_unit;CONCAT:ext_unit,ext_id;REF_COL:db_unit;WHERE:closing_dt is NULL" SEQUENCE="seq_unit__db_unit" INDEX="unique db_unit,unique ext_unit ext_id closing_dt"
></CONSTRAINTS
>
      </TABLE
>
   </table
>
   <table name="locations" struct_type="mandatory"
>
      <column LENGTH="20" LABEL="Database organism id" DATATYPE="BIGINT" name="db_organism" CHECK="NotNull,ForeignKey transfer db_organism" struct_type="mandatory" DESCRIPTION="organism number" form_type="editable" ar_check="1"
></column
>
      <column LENGTH="20" LABEL="Location" DATATYPE="BIGINT" name="db_location" CHECK="ForeignKey unit db_unit,ReservedStrings,NotNull" struct_type="recommended" DESCRIPTION="organism location - it can be farm or enclosure or even field" form_type="editable" ar_check="1"
></column
>
      <column LENGTH="10" DATATYPE="DATE" name="entry_dt" CHECK="NotNull" struct_type="mandatory" DESCRIPTION="Date when the organism enters this location" form_type="editable" ar_check="1"
></column
>
      <column LENGTH="10" DATATYPE="BIGINT" name="db_entry_action" CHECK="ForeignKey codes db_code class=ENTRY_ACTION" struct_type="recommended" DESCRIPTION="Action while entering the location" form_type="editable" ar_check="1"
></column
>
      <column LENGTH="10" DATATYPE="DATE" name="exit_dt" CHECK="DateDiff 0 5000 entry_dt" struct_type="mandatory" DESCRIPTION="Date when the organism leaves the location" form_type="editable" ar_check="1"
></column
>
      <column LENGTH="10" DATATYPE="BIGINT" name="db_exit_action" CHECK="ForeignKey codes db_code class=EXIT_ACTION" struct_type="recommended" DESCRIPTION="Action while leaving the location" form_type="editable" ar_check="1"
></column
>
      <column LENGTH="3" DATATYPE="SMALLINT" name="chk_lvl" CHECK="" struct_type="mandatory" DESCRIPTION="Check level" form_type="editable" ar_check="1"
></column
>
      <column LENGTH="1" DATATYPE="BOOL" name="dirty" CHECK="" struct_type="mandatory" DESCRIPTION="Report errors from check_integrity" form_type="editable" ar_check="1"
></column
>
      <column LENGTH="20" DATATYPE="HUGEINT" name="guid" CHECK="NotNull" struct_type="mandatory" DESCRIPTION="Global unique identifier" form_type="editable" ar_check="1"
></column
>
      <column LENGTH="22" LABEL="Last change date" DATATYPE="TIMESTAMP" name="last_change_dt" CHECK="NotNull" struct_type="mandatory" DESCRIPTION="Timestamp of the last change" form_type="editable" ar_check="1"
></column
>
      <column LENGTH="20" LABEL="Last change user" DATATYPE="CHAR" name="last_change_user" CHECK="NotNull" struct_type="mandatory" DESCRIPTION="Who did the last change" form_type="editable" ar_check="1"
></column
>
      <column LENGTH="20" DATATYPE="CHAR" name="owner" CHECK="NotNull" struct_type="mandatory" DESCRIPTION="Record class" form_type="editable" ar_check="1"
></column
>
      <column LENGTH="1" DATATYPE="BOOL" name="synch" CHECK="" struct_type="mandatory" DESCRIPTION="Is the record targeted for synchronization" form_type="editable" ar_check="1"
></column
>
      <column LENGTH="5" DATATYPE="SMALLINT" name="version" CHECK="NotNull" struct_type="mandatory" DESCRIPTION="Record version" form_type="editable" ar_check="1"
></column
>
      <TABLE
>
         <TRIGGER PREINSERT="SetVersion version,SetGuid guid,SetNode owner,SetNow last_change_dt,SetUser last_change_user" POSTINSERT="" PREUPDATE="SetVersion version,SetNow last_change_dt,SetUser last_change_user" POSTUPDATE="" PREDELETE="" POSTDELETE=""
></TRIGGER
>
         <CONSTRAINTS PRIMARYKEY="" SEQUENCE="" INDEX=""
></CONSTRAINTS
>
      </TABLE
>
   </table
>
   <table name="event" struct_type="mandatory"
>
      <column LENGTH="20" LABEL="Event Nr" DATATYPE="BIGINT" name="event_id" CHECK="NotNull" struct_type="mandatory" DESCRIPTION="Internal ID of the event" form_type="editable" ar_check="1"
></column
>
      <column LENGTH="20" LABEL="Event type" DATATYPE="BIGINT" name="db_event_type" CHECK="ForeignKey codes db_code class=EVENT" struct_type="mandatory" DESCRIPTION="Internal ID of the event type" form_type="editable" ar_check="1"
></column
>
      <column LENGTH="20" LABEL="Tester" DATATYPE="BIGINT" name="db_sampler" CHECK="NotNull,ForeignKey unit db_unit" struct_type="mandatory" DESCRIPTION="Internal ID of the tester" form_type="editable" ar_check="1"
></column
>
      <column LENGTH="10" LABEL="Event date" DATATYPE="DATE" name="event_dt" CHECK="NotNull" struct_type="mandatory" DESCRIPTION="Test date" form_type="editable" ar_check="1"
></column
>
      <column LENGTH="20" LABEL="Location" DATATYPE="BIGINT" name="db_location" CHECK="NotNull,ForeignKey unit db_unit" struct_type="mandatory" DESCRIPTION="Internal ID of the location" form_type="editable" ar_check="1"
></column
>
      <column LENGTH="10" DATATYPE="TIMESTAMP" name="last_change_dt" CHECK="" struct_type="mandatory" DESCRIPTION="Date of last change,  automatic timestamp" form_type="editable" ar_check="1" MODIFY="SetNow"
></column
>
      <column LENGTH="20" DATATYPE="CHAR" name="last_change_user" CHECK="" struct_type="mandatory" DESCRIPTION="User who did the last change" form_type="editable" ar_check="1" MODIFY="SetUser"
></column
>
      <column LENGTH="1" DATATYPE="BOOL" DEFAULT="FALSE" name="dirty" CHECK="" struct_type="mandatory" DESCRIPTION="report errors from  check_integrity" form_type="editable" ar_check="1"
></column
>
      <column LENGTH="3" DATATYPE="SMALLINT" DEFAULT="1" name="chk_lvl" CHECK="" struct_type="mandatory" DESCRIPTION="check level" form_type="editable" ar_check="1"
></column
>
      <column LENGTH="20" DATATYPE="BIGINT" name="guid" CHECK="NotNull" struct_type="mandatory" DESCRIPTION="global  identifier" form_type="editable" ar_check="1"
></column
>
      <column LENGTH="3" DATATYPE="CHAR" name="owner" CHECK="NotNull" struct_type="mandatory" DESCRIPTION="record class" form_type="editable" ar_check="1"
></column
>
      <column LENGTH="3" DATATYPE="BIGINT" DEFAULT="1" name="version" CHECK="NotNull" struct_type="mandatory" DESCRIPTION="version" form_type="editable" ar_check="1"
></column
>
      <column LENGTH="1" DATATYPE="BOOL" DEFAULT="FALSE" name="synch" CHECK="" struct_type="mandatory" DESCRIPTION="is record targeted for  synchronization" form_type="editable" ar_check="1"
></column
>
      <TABLE
>
         <TRIGGER PREINSERT="SetColumn event_id seq_event__event_id" POSTINSERT="" PREUPDATE="" POSTUPDATE="" PREDELETE="" POSTDELETE=""
></TRIGGER
>
         <CONSTRAINTS PRIMARYKEY="CONCAT: event_id db_event_type db_location event_dt" SEQUENCE="seq_event__event_id" INDEX="unique event_id  db_event_type db_location event_dt"
></CONSTRAINTS
>
      </TABLE
>
   </table
>
   <table name="contacts" struct_type="mandatory"
>
      <column LENGTH="6" LABEL="Contact ID" DATATYPE="BIGINT" name="db_contact" CHECK="NotNull" struct_type="mandatory" DESCRIPTION="Internal ID of the contact" form_type="editable" ar_check="1"
></column
>
      <column LENGTH="10" LABEL="Title" DATATYPE="CHAR" name="title" CHECK="" struct_type="optional" DESCRIPTION="Professional title: Dr. Prof. PhD" form_type="editable" ar_check="1"
></column
>
      <column LENGTH="20" LABEL="Salutation" DATATYPE="CHAR" name="salutation" CHECK="" struct_type="optional" DESCRIPTION="Salutation: Mr. Mrs." form_type="editable" ar_check="1"
></column
>
      <column LENGTH="15" LABEL="First name" DATATYPE="CHAR" name="first_name" CHECK="" struct_type="optional" DESCRIPTION="First name/Department" form_type="editable" ar_check="1"
></column
>
      <column LENGTH="20" LABEL="Surname" DATATYPE="CHAR" name="second_name" CHECK="" struct_type="optional" DESCRIPTION="Family/Company name" form_type="editable" ar_check="1"
></column
>
      <column LENGTH="20" LABEL="Additional names" DATATYPE="CHAR" name="third_name" CHECK="" struct_type="optional" DESCRIPTION="Additional names" form_type="editable" ar_check="1"
></column
>
      <column LENGTH="10" LABEL="Birth date" DATATYPE="DATE" name="birth_dt" CHECK="" struct_type="optional" DESCRIPTION="Birth date" form_type="editable" ar_check="1"
></column
>
      <column LENGTH="15" LABEL="Language" DATATYPE="BIGINT" name="db_language" CHECK="ForeignKey codes db_code class=LANGUAGE" struct_type="optional" DESCRIPTION="Preferred language" form_type="editable" ar_check="1"
></column
>
      <column LENGTH="20" LABEL="Street" DATATYPE="CHAR" name="street" CHECK="" struct_type="optional" DESCRIPTION="Name of street + Nr." form_type="editable" ar_check="1"
></column
>
      <column LENGTH="10" LABEL="Postal code" DATATYPE="CHAR" name="zip" CHECK="" struct_type="optional" DESCRIPTION="Postal zip code" form_type="editable" ar_check="1"
></column
>
      <column LENGTH="20" LABEL="Town" DATATYPE="CHAR" name="town" CHECK="" struct_type="optional" DESCRIPTION="Town/City/village" form_type="editable" ar_check="1"
></column
>
      <column LENGTH="10" LABEL="Country" DATATYPE="BIGINT" name="db_country" CHECK="ForeignKey codes db_code class=COUNTRY" struct_type="optional" DESCRIPTION="Country code" form_type="editable" ar_check="1"
></column
>
      <column LENGTH="30" LABEL="Formatted address" DATATYPE="TEXTBLOCK" name="label" CHECK="" struct_type="optional" DESCRIPTION="Formatted adress for label printing" form_type="editable" ar_check="1"
></column
>
      <column LENGTH="20" LABEL="Phone" DATATYPE="CHAR" name="phone" CHECK="" struct_type="optional" DESCRIPTION="Phone number" form_type="editable" ar_check="1"
></column
>
      <column LENGTH="20" LABEL="Phone2" DATATYPE="CHAR" name="phone2" CHECK="" struct_type="optional" DESCRIPTION="Alternativ phone number" form_type="editable" ar_check="1"
></column
>
      <column LENGTH="20" LABEL="Fax" DATATYPE="CHAR" name="fax" CHECK="" struct_type="optional" DESCRIPTION="Fax number" form_type="editable" ar_check="1"
></column
>
      <column LENGTH="20" LABEL="Email" DATATYPE="CHAR" name="email" CHECK="" struct_type="optional" DESCRIPTION="Email address" form_type="editable" ar_check="1"
></column
>
      <column LENGTH="20" LABEL="Bank" DATATYPE="CHAR" name="bank_name" CHECK="" struct_type="optional" DESCRIPTION="Bank name" form_type="editable" ar_check="1"
></column
>
      <column LENGTH="20" LABEL="Bank code" DATATYPE="CHAR" name="bank_zip" CHECK="" struct_type="optional" DESCRIPTION="Bank code (IBAN, SWIFT)" form_type="editable" ar_check="1"
></column
>
      <column LENGTH="20" LABEL="Account nr." DATATYPE="CHAR" name="account" CHECK="" struct_type="optional" DESCRIPTION="Bank account number" form_type="editable" ar_check="1"
></column
>
      <column LENGTH="10" DATATYPE="DATE" name="opening_dt" CHECK="" struct_type="optional" DESCRIPTION="Date of opening this record" form_type="editable" ar_check="1"
></column
>
      <column LENGTH="10" DATATYPE="DATE" name="closing_dt" CHECK="" struct_type="optional" DESCRIPTION="Date of closing this record" form_type="editable" ar_check="1"
></column
>
      <column LENGTH="10" LABEL="Comment" DATATYPE="CHAR" name="comment" CHECK="" struct_type="optional" DESCRIPTION="Comment" form_type="editable" ar_check="1"
></column
>
      <column LENGTH="3" DATATYPE="SMALLINT" name="chk_lvl" CHECK="" struct_type="mandatory" DESCRIPTION="Check level" form_type="editable" ar_check="1"
></column
>
      <column LENGTH="1" DATATYPE="BOOL" name="dirty" CHECK="" struct_type="mandatory" DESCRIPTION="Report errors from check_integrity" form_type="editable" ar_check="1"
></column
>
      <column LENGTH="20" DATATYPE="HUGEINT" name="guid" CHECK="NotNull" struct_type="mandatory" DESCRIPTION="Global unique identifier" form_type="editable" ar_check="1"
></column
>
      <column LENGTH="22" LABEL="Last change date" DATATYPE="TIMESTAMP" name="last_change_dt" CHECK="NotNull" struct_type="mandatory" DESCRIPTION="Timestamp of the last change" form_type="editable" ar_check="1"
></column
>
      <column LENGTH="20" LABEL="Last change user" DATATYPE="CHAR" name="last_change_user" CHECK="NotNull" struct_type="mandatory" DESCRIPTION="Who did the last change" form_type="editable" ar_check="1"
></column
>
      <column LENGTH="20" DATATYPE="CHAR" name="owner" CHECK="NotNull" struct_type="mandatory" DESCRIPTION="Record class" form_type="editable" ar_check="1"
></column
>
      <column LENGTH="1" DATATYPE="BOOL" name="synch" CHECK="" struct_type="mandatory" DESCRIPTION="Is the record targeted for synchronization" form_type="editable" ar_check="1"
></column
>
      <column LENGTH="5" DATATYPE="SMALLINT" name="version" CHECK="NotNull" struct_type="mandatory" DESCRIPTION="Record version" form_type="editable" ar_check="1"
></column
>
      <TABLE
>
         <TRIGGER PREINSERT="SetVersion version,SetGuid guid,SetNode owner,SetNow last_change_dt,SetUser last_change_user,SetNow opening_dt" POSTINSERT="" PREUPDATE="SetVersion version,SetNow last_change_dt,SetUser last_change_user" POSTUPDATE="" PREDELETE="" POSTDELETE=""
></TRIGGER
>
         <CONSTRAINTS PRIMARYKEY="" SEQUENCE="seq_contacts__db_contact" INDEX="unique db_contact"
></CONSTRAINTS
>
      </TABLE
>
   </table
>
   <table name="inspool" struct_type="mandatory"
>
      <column LENGTH="5" DATATYPE="CHAR" name="ds" CHECK="List DS01 DS02 DS03 DS04 DS05 DS06" struct_type="optional" DESCRIPTION="datastream (dataset) name" form_type="editable" ar_check="1"
></column
>
      <column LENGTH="12" DATATYPE="BIGINT" name="record_seq" CHECK="" struct_type="optional" DESCRIPTION="unique ID of record(sequence)" form_type="editable" ar_check="1"
></column
>
      <column LENGTH="10" DATATYPE="DATE" DEFAULT="$today" name="in_date" CHECK="" struct_type="optional" DESCRIPTION="Time stamp for initial entry" form_type="editable" ar_check="1"
></column
>
      <column LENGTH="8" DATATYPE="BIGINT" name="ext_unit" CHECK="NotNull" struct_type="optional" DESCRIPTION="Reporting Unit" form_type="editable" ar_check="1"
></column
>
      <column LENGTH="10" DATATYPE="DATE" name="proc_dt" CHECK="" struct_type="optional" DESCRIPTION="time stamp for processing" form_type="editable" ar_check="1"
></column
>
      <column LENGTH="5" DATATYPE="CHAR" DEFAULT="New" name="status" CHECK="List NEW OK ERR" struct_type="optional" DESCRIPTION="Status column" form_type="editable" ar_check="1" MODIFY="UpperCase"
></column
>
      <column LENGTH="80" DATATYPE="CHAR" name="record" CHECK="" struct_type="optional" DESCRIPTION="the data record" form_type="editable" ar_check="1"
></column
>
      <column LENGTH="22" DATATYPE="TIMESTAMP" name="last_change_dt" CHECK="NotNull" struct_type="optional" DESCRIPTION="Timestamp of last change" form_type="editable" ar_check="1"
></column
>
      <column LENGTH="20" DATATYPE="CHAR" name="last_change_user" CHECK="NotNull" struct_type="optional" DESCRIPTION="Who did the last change" form_type="editable" ar_check="1"
></column
>
      <column LENGTH="1" DATATYPE="BOOL" DEFAULT="FALSE" name="dirty" CHECK="" struct_type="optional" DESCRIPTION="report errors from check_integrity" form_type="editable" ar_check="1"
></column
>
      <column LENGTH="3" DATATYPE="SMALLINT" DEFAULT="1" name="chk_lvl" CHECK="" struct_type="optional" DESCRIPTION="check level" form_type="editable" ar_check="1"
></column
>
      <column LENGTH="20" DATATYPE="BIGINT" name="guid" CHECK="NotNull" struct_type="optional" DESCRIPTION="global identifier" form_type="editable" ar_check="1"
></column
>
      <column LENGTH="3" DATATYPE="CHAR" name="owner" CHECK="NotNull" struct_type="optional" DESCRIPTION="record class" form_type="editable" ar_check="1"
></column
>
      <column LENGTH="3" DATATYPE="BIGINT" DEFAULT="1" name="version" CHECK="NotNull" struct_type="optional" DESCRIPTION="version" form_type="editable" ar_check="1"
></column
>
      <column LENGTH="1" DATATYPE="BOOL" DEFAULT="FALSE" name="synch" CHECK="" struct_type="optional" DESCRIPTION="is record targeted for synchronization" form_type="editable" ar_check="1"
></column
>
      <TABLE
>
         <TRIGGER PREINSERT="SetVersion version,SetGuid guid,SetNode owner,SetNow last_change_dt,SetUser last_change_user" POSTINSERT="" PREUPDATE="SetVersion version,SetNow last_change_dt,SetUser last_change_user" POSTUPDATE="" PREDELETE="" POSTDELETE=""
></TRIGGER
>
         <CONSTRAINTS PRIMARYKEY="" SEQUENCE="seq_inspool__record_seq" INDEX="unique record_seq"
></CONSTRAINTS
>
      </TABLE
>
   </table
>
   <table name="inspool_err" struct_type="mandatory"
>
      <column LENGTH="12" DATATYPE="BIGINT" name="record_seq" CHECK="ForeignKey inspool record_seq" struct_type="optional" DESCRIPTION="unique ID of record" form_type="editable" ar_check="1"
></column
>
      <column LENGTH="30" DATATYPE="CHAR" name="err_type" CHECK="" struct_type="optional" DESCRIPTION="Error type ( DB OS DATA...)" form_type="editable" ar_check="1"
></column
>
      <column LENGTH="30" DATATYPE="CHAR" name="action" CHECK="" struct_type="optional" DESCRIPTION="Error action" form_type="editable" ar_check="1"
></column
>
      <column LENGTH="30" DATATYPE="CHAR" name="dbtable" CHECK="" struct_type="optional" DESCRIPTION="Error point to table" form_type="editable" ar_check="1"
></column
>
      <column LENGTH="30" DATATYPE="CHAR" name="dbcol" CHECK="" struct_type="optional" DESCRIPTION="Error point to column (inside table)" form_type="editable" ar_check="1"
></column
>
      <column LENGTH="30" DATATYPE="CHAR" name="err_source" CHECK="" struct_type="optional" DESCRIPTION="Location where error occurred" form_type="editable" ar_check="1"
></column
>
      <column LENGTH="30" DATATYPE="CHAR" name="short_msg" CHECK="" struct_type="optional" DESCRIPTION="Error short message" form_type="editable" ar_check="1"
></column
>
      <column LENGTH="30" DATATYPE="CHAR" name="long_msg" CHECK="" struct_type="optional" DESCRIPTION="Error long message" form_type="editable" ar_check="1"
></column
>
      <column LENGTH="30" DATATYPE="CHAR" name="ext_col" CHECK="" struct_type="optional" DESCRIPTION="which external cols are involved" form_type="editable" ar_check="1"
></column
>
      <column LENGTH="30" DATATYPE="CHAR" name="ext_val" CHECK="" struct_type="optional" DESCRIPTION="external (incoming) value" form_type="editable" ar_check="1"
></column
>
      <column LENGTH="30" DATATYPE="CHAR" name="mod_val" CHECK="" struct_type="optional" DESCRIPTION="modified value" form_type="editable" ar_check="1"
></column
>
      <column LENGTH="30" DATATYPE="CHAR" name="comp_val" CHECK="" struct_type="optional" DESCRIPTION="compare values (2 in case of la)" form_type="editable" ar_check="1"
></column
>
      <column LENGTH="30" DATATYPE="CHAR" name="target_col" CHECK="" struct_type="optional" DESCRIPTION="Main/primary column of this record" form_type="editable" ar_check="1"
></column
>
      <column LENGTH="6" DATATYPE="CHAR" name="ds" CHECK="" struct_type="optional" DESCRIPTION="data stream" form_type="editable" ar_check="1"
></column
>
      <column LENGTH="30" DATATYPE="CHAR" name="ext_unit" CHECK="" struct_type="optional" DESCRIPTION="external unit" form_type="editable" ar_check="1"
></column
>
      <column LENGTH="1" DATATYPE="CHAR" name="status" CHECK="List A H" struct_type="optional" DESCRIPTION="Active of historic?" form_type="editable" ar_check="1"
></column
>
      <column LENGTH="20" DATATYPE="TIMESTAMP" DEFAULT="$today" name="err_dt" CHECK="" struct_type="optional" DESCRIPTION="timestamp for setting status" form_type="editable" ar_check="1"
></column
>
      <column LENGTH="22" DATATYPE="TIMESTAMP" name="last_change_dt" CHECK="NotNull" struct_type="optional" DESCRIPTION="Timestamp of last change" form_type="editable" ar_check="1"
></column
>
      <column LENGTH="20" DATATYPE="CHAR" name="last_change_user" CHECK="NotNull" struct_type="optional" DESCRIPTION="Who did the last change" form_type="editable" ar_check="1"
></column
>
      <column LENGTH="1" DATATYPE="BOOL" DEFAULT="FALSE" name="dirty" CHECK="" struct_type="optional" DESCRIPTION="report errors from check_integrity" form_type="editable" ar_check="1"
></column
>
      <column LENGTH="3" DATATYPE="SMALLINT" DEFAULT="1" name="chk_lvl" CHECK="" struct_type="optional" DESCRIPTION="check level" form_type="editable" ar_check="1"
></column
>
      <column LENGTH="20" DATATYPE="BIGINT" name="guid" CHECK="NotNull" struct_type="optional" DESCRIPTION="global identifier" form_type="editable" ar_check="1"
></column
>
      <column LENGTH="3" DATATYPE="CHAR" name="owner" CHECK="NotNull" struct_type="optional" DESCRIPTION="record class" form_type="editable" ar_check="1"
></column
>
      <column LENGTH="3" DATATYPE="BIGINT" DEFAULT="1" name="version" CHECK="NotNull" struct_type="optional" DESCRIPTION="version" form_type="editable" ar_check="1"
></column
>
      <column LENGTH="1" DATATYPE="BOOL" DEFAULT="FALSE" name="synch" CHECK="" struct_type="optional" DESCRIPTION="is record targeted for synchronization" form_type="editable" ar_check="1"
></column
>
      <TABLE
>
         <TRIGGER PREINSERT="SetVersion version,SetGuid guid,SetNode owner,SetNow last_change_dt,SetUser last_change_user" POSTINSERT="" PREUPDATE="SetVersion version,SetNow last_change_dt,SetUser last_change_user" POSTUPDATE="" PREDELETE="" POSTDELETE=""
></TRIGGER
>
         <CONSTRAINTS PRIMARYKEY="" SEQUENCE="" INDEX="record_seq"
></CONSTRAINTS
>
      </TABLE
>
   </table
>
   <table name="load_stat" struct_type="mandatory"
>
      <column LENGTH="10" DATATYPE="CHAR" name="ds" CHECK="ForeignKey inspool ds" struct_type="optional" DESCRIPTION="Program name" form_type="editable" ar_check="1"
></column
>
      <column LENGTH="20" DATATYPE="TIMESTAMP" name="job_start" CHECK="" struct_type="optional" DESCRIPTION="timestamp start of job" form_type="editable" ar_check="1"
></column
>
      <column LENGTH="20" DATATYPE="TIMESTAMP" name="job_end" CHECK="" struct_type="optional" DESCRIPTION="timestamp end of job" form_type="editable" ar_check="1"
></column
>
      <column LENGTH="5" DATATYPE="BIGINT" name="status" CHECK="" struct_type="optional" DESCRIPTION="completion code" form_type="editable" ar_check="1"
></column
>
      <column LENGTH="10" DATATYPE="SMALLINT" name="rec_tot_no" CHECK="" struct_type="optional" DESCRIPTION="Number of Records processed" form_type="editable" ar_check="1"
></column
>
      <column LENGTH="10" DATATYPE="SMALLINT" name="rec_err_no" CHECK="" struct_type="optional" DESCRIPTION="Number of erroneous records" form_type="editable" ar_check="1"
></column
>
      <column LENGTH="10" DATATYPE="SMALLINT" name="rec_ok_no" CHECK="" struct_type="optional" DESCRIPTION="Number of correct records - inserted" form_type="editable" ar_check="1"
></column
>
      <column LENGTH="22" DATATYPE="TIMESTAMP" name="last_change_dt" CHECK="NotNull" struct_type="optional" DESCRIPTION="Timestamp of last change" form_type="editable" ar_check="1"
></column
>
      <column LENGTH="20" DATATYPE="CHAR" name="last_change_user" CHECK="NotNull" struct_type="optional" DESCRIPTION="Who did the last change" form_type="editable" ar_check="1"
></column
>
      <column LENGTH="1" DATATYPE="BOOL" DEFAULT="FALSE" name="dirty" CHECK="" struct_type="optional" DESCRIPTION="report errors from check_integrity" form_type="editable" ar_check="1"
></column
>
      <column LENGTH="3" DATATYPE="SMALLINT" DEFAULT="1" name="chk_lvl" CHECK="" struct_type="optional" DESCRIPTION="check level" form_type="editable" ar_check="1"
></column
>
      <column LENGTH="20" DATATYPE="BIGINT" name="guid" CHECK="NotNull" struct_type="optional" DESCRIPTION="global identifier" form_type="editable" ar_check="1"
></column
>
      <column LENGTH="3" DATATYPE="CHAR" name="owner" CHECK="NotNull" struct_type="optional" DESCRIPTION="record class" form_type="editable" ar_check="1"
></column
>
      <column LENGTH="3" DATATYPE="BIGINT" DEFAULT="1" name="version" CHECK="NotNull" struct_type="optional" DESCRIPTION="version" form_type="editable" ar_check="1"
></column
>
      <column LENGTH="1" DATATYPE="BOOL" DEFAULT="FALSE" name="synch" CHECK="" struct_type="optional" DESCRIPTION="is record targeted for synchronization" form_type="editable" ar_check="1"
></column
>
      <TABLE
>
         <TRIGGER PREINSERT="SetVersion version,SetGuid guid,SetNode owner,SetNow last_change_dt,SetUser last_change_user" POSTINSERT="" PREUPDATE="SetVersion version,SetNow last_change_dt,SetUser last_change_user" POSTUPDATE="" PREDELETE="" POSTDELETE=""
></TRIGGER
>
         <CONSTRAINTS PRIMARYKEY="" SEQUENCE="" INDEX=""
></CONSTRAINTS
>
      </TABLE
>
   </table
>
   <table name="new_pest" struct_type="mandatory"
>
      <column LENGTH="12" DATATYPE="CHAR" name="class" CHECK="" struct_type="optional" DESCRIPTION="group/class (organism, perm_u, fix...)" form_type="editable" ar_check="1"
></column
>
      <column LENGTH="30" DATATYPE="CHAR" name="key" CHECK="" struct_type="optional" DESCRIPTION="db_organism..." form_type="editable" ar_check="1"
></column
>
      <column LENGTH="10" DATATYPE="CHAR" name="trait" CHECK="" struct_type="optional" DESCRIPTION="which estimator" form_type="editable" ar_check="1"
></column
>
      <column LENGTH="5" DATATYPE="BIGFLOAT" name="estimator" CHECK="" struct_type="optional" DESCRIPTION="predictor / estimator" form_type="editable" ar_check="1"
></column
>
      <column LENGTH="5" DATATYPE="BIGFLOAT" name="pev" CHECK="" struct_type="optional" DESCRIPTION="predicted error variance" form_type="editable" ar_check="1"
></column
>
      <column LENGTH="22" DATATYPE="TIMESTAMP" name="last_change_dt" CHECK="NotNull" struct_type="optional" DESCRIPTION="Timestamp of last change" form_type="editable" ar_check="1"
></column
>
      <column LENGTH="20" DATATYPE="CHAR" name="last_change_user" CHECK="NotNull" struct_type="optional" DESCRIPTION="Who did the last change" form_type="editable" ar_check="1"
></column
>
      <column LENGTH="1" DATATYPE="BOOL" DEFAULT="FALSE" name="dirty" CHECK="" struct_type="optional" DESCRIPTION="report errors from check_integrity" form_type="editable" ar_check="1"
></column
>
      <column LENGTH="3" DATATYPE="SMALLINT" DEFAULT="1" name="chk_lvl" CHECK="" struct_type="optional" DESCRIPTION="check level" form_type="editable" ar_check="1"
></column
>
      <column LENGTH="20" DATATYPE="BIGINT" name="guid" CHECK="NotNull" struct_type="optional" DESCRIPTION="global identifier" form_type="editable" ar_check="1"
></column
>
      <column LENGTH="3" DATATYPE="CHAR" name="owner" CHECK="NotNull" struct_type="optional" DESCRIPTION="record class" form_type="editable" ar_check="1"
></column
>
      <column LENGTH="3" DATATYPE="BIGINT" DEFAULT="1" name="version" CHECK="NotNull" struct_type="optional" DESCRIPTION="version" form_type="editable" ar_check="1"
></column
>
      <column LENGTH="1" DATATYPE="BOOL" DEFAULT="FALSE" name="synch" CHECK="" struct_type="optional" DESCRIPTION="is record targeted for synchronization" form_type="editable" ar_check="1"
></column
>
      <TABLE
>
         <TRIGGER PREINSERT="SetVersion version,SetGuid guid,SetNode owner,SetNow last_change_dt,SetUser last_change_user" POSTINSERT="" PREUPDATE="SetVersion version,SetNow last_change_dt,SetUser last_change_user" POSTUPDATE="" PREDELETE="" POSTDELETE=""
></TRIGGER
>
         <CONSTRAINTS PRIMARYKEY="" SEQUENCE="" INDEX="unique class key trait"
></CONSTRAINTS
>
      </TABLE
>
   </table
>
   <table name="sources" struct_type="mandatory"
>
      <column LENGTH="10" DATATYPE="CHAR" name="source" CHECK="NotNull" struct_type="optional" DESCRIPTION="source node" form_type="editable" ar_check="1"
></column
>
      <column LENGTH="10" DATATYPE="CHAR" name="tablename" CHECK="" struct_type="optional" DESCRIPTION="table name" form_type="editable" ar_check="1"
></column
>
      <column LENGTH="10" DATATYPE="CHAR" name="class" CHECK="" struct_type="optional" DESCRIPTION="owner node" form_type="editable" ar_check="1"
></column
>
      <column LENGTH="50" DATATYPE="CHAR" name="columnnames" CHECK="" struct_type="optional" DESCRIPTION="columns" form_type="editable" ar_check="1"
></column
>
      <column LENGTH="10" DATATYPE="TIMESTAMP" name="last_change_dt" CHECK="NotNull" struct_type="optional" DESCRIPTION="Date of last change, automatic timestamp" form_type="editable" ar_check="1"
></column
>
      <column LENGTH="20" DATATYPE="CHAR" name="last_change_user" CHECK="NotNull" struct_type="optional" DESCRIPTION="User who did the last change" form_type="editable" ar_check="1"
></column
>
      <column LENGTH="1" DATATYPE="BOOL" DEFAULT="FALSE" name="dirty" CHECK="" struct_type="optional" DESCRIPTION="report errors from check_integrity" form_type="editable" ar_check="1"
></column
>
      <column LENGTH="3" DATATYPE="SMALLINT" DEFAULT="1" name="chk_lvl" CHECK="" struct_type="optional" DESCRIPTION="check level" form_type="editable" ar_check="1"
></column
>
      <column LENGTH="20" DATATYPE="BIGINT" name="guid" CHECK="NotNull" struct_type="optional" DESCRIPTION="global identifier" form_type="editable" ar_check="1"
></column
>
      <column LENGTH="3" DATATYPE="CHAR" name="owner" CHECK="NotNull" struct_type="optional" DESCRIPTION="record class" form_type="editable" ar_check="1"
></column
>
      <column LENGTH="3" DATATYPE="BIGINT" DEFAULT="1" name="version" CHECK="NotNull" struct_type="optional" DESCRIPTION="version" form_type="editable" ar_check="1"
></column
>
      <column LENGTH="1" DATATYPE="BOOL" DEFAULT="FALSE" name="synch" CHECK="" struct_type="optional" DESCRIPTION="is record targeted for synchronization" form_type="editable" ar_check="1"
></column
>
      <TABLE
>
         <TRIGGER PREINSERT="SetVersion version,SetGuid guid,SetNode owner,SetNow last_change_dt,SetUser last_change_user" POSTINSERT="" PREUPDATE="SetVersion version,SetNow last_change_dt,SetUser last_change_user" POSTUPDATE="" PREDELETE="" POSTDELETE=""
></TRIGGER
>
         <CONSTRAINTS PRIMARYKEY="" SEQUENCE="" INDEX="unique guid"
></CONSTRAINTS
>
      </TABLE
>
   </table
>
   <table name="targets" struct_type="mandatory"
>
      <column LENGTH="10" DATATYPE="CHAR" name="target" CHECK="NotNull" struct_type="optional" DESCRIPTION="target node" form_type="editable" ar_check="1"
></column
>
      <column LENGTH="10" DATATYPE="CHAR" name="tablename" CHECK="" struct_type="optional" DESCRIPTION="table name" form_type="editable" ar_check="1"
></column
>
      <column LENGTH="10" DATATYPE="CHAR" name="class" CHECK="" struct_type="optional" DESCRIPTION="owner node" form_type="editable" ar_check="1"
></column
>
      <column LENGTH="50" DATATYPE="CHAR" name="columnnames" CHECK="" struct_type="optional" DESCRIPTION="columns" form_type="editable" ar_check="1"
></column
>
      <column LENGTH="10" DATATYPE="TIMESTAMP" name="last_change_dt" CHECK="NotNull" struct_type="optional" DESCRIPTION="Date of last change, automatic timestamp" form_type="editable" ar_check="1"
></column
>
      <column LENGTH="20" DATATYPE="CHAR" name="last_change_user" CHECK="NotNull" struct_type="optional" DESCRIPTION="User who did the last change" form_type="editable" ar_check="1"
></column
>
      <column LENGTH="1" DATATYPE="BOOL" DEFAULT="FALSE" name="dirty" CHECK="" struct_type="optional" DESCRIPTION="report errors from check_integrity" form_type="editable" ar_check="1"
></column
>
      <column LENGTH="3" DATATYPE="SMALLINT" DEFAULT="1" name="chk_lvl" CHECK="" struct_type="optional" DESCRIPTION="check level" form_type="editable" ar_check="1"
></column
>
      <column LENGTH="20" DATATYPE="BIGINT" name="guid" CHECK="NotNull" struct_type="optional" DESCRIPTION="global identifier" form_type="editable" ar_check="1"
></column
>
      <column LENGTH="3" DATATYPE="CHAR" name="owner" CHECK="NotNull" struct_type="optional" DESCRIPTION="record class" form_type="editable" ar_check="1"
></column
>
      <column LENGTH="3" DATATYPE="BIGINT" DEFAULT="1" name="version" CHECK="NotNull" struct_type="optional" DESCRIPTION="version" form_type="editable" ar_check="1"
></column
>
      <column LENGTH="1" DATATYPE="BOOL" DEFAULT="FALSE" name="synch" CHECK="" struct_type="optional" DESCRIPTION="is record targeted for synchronization" form_type="editable" ar_check="1"
></column
>
      <TABLE
>
         <TRIGGER PREINSERT="SetVersion version,SetGuid guid,SetNode owner,SetNow last_change_dt,SetUser last_change_user" POSTINSERT="" PREUPDATE="SetVersion version,SetNow last_change_dt,SetUser last_change_user" POSTUPDATE="" PREDELETE="" POSTDELETE=""
></TRIGGER
>
         <CONSTRAINTS PRIMARYKEY="" SEQUENCE="" INDEX="unique guid"
></CONSTRAINTS
>
      </TABLE
>
   </table
>
   <table name="nodes" struct_type="mandatory"
>
      <column LENGTH="10" DATATYPE="CHAR" name="nodename" CHECK="NotNull" struct_type="optional" DESCRIPTION="node name" form_type="editable" ar_check="1"
></column
>
      <column LENGTH="10" DATATYPE="CHAR" name="address" CHECK="NoCheck" struct_type="optional" DESCRIPTION="node ip address" form_type="editable" ar_check="1"
></column
>
      <column LENGTH="10" DATATYPE="TIMESTAMP" name="last_change_dt" CHECK="NotNull" struct_type="optional" DESCRIPTION="Date of last change, automatic timestamp" form_type="editable" ar_check="1"
></column
>
      <column LENGTH="20" DATATYPE="CHAR" name="last_change_user" CHECK="NotNull" struct_type="optional" DESCRIPTION="User who did the last change" form_type="editable" ar_check="1"
></column
>
      <column LENGTH="1" DATATYPE="BOOL" DEFAULT="FALSE" name="dirty" CHECK="NoCheck" struct_type="optional" DESCRIPTION="report errors from check_integrity" form_type="editable" ar_check="1"
></column
>
      <column LENGTH="3" DATATYPE="SMALLINT" DEFAULT="1" name="chk_lvl" CHECK="NoCheck" struct_type="optional" DESCRIPTION="check level" form_type="editable" ar_check="1"
></column
>
      <column LENGTH="20" DATATYPE="BIGINT" name="guid" CHECK="NotNull" struct_type="optional" DESCRIPTION="global identifier" form_type="editable" ar_check="1"
></column
>
      <column LENGTH="3" DATATYPE="CHAR" name="owner" CHECK="NotNull" struct_type="optional" DESCRIPTION="record class" form_type="editable" ar_check="1"
></column
>
      <column LENGTH="3" DATATYPE="BIGINT" DEFAULT="1" name="version" CHECK="NotNull" struct_type="optional" DESCRIPTION="version" form_type="editable" ar_check="1"
></column
>
      <column LENGTH="1" DATATYPE="BOOL" DEFAULT="FALSE" name="synch" CHECK="" struct_type="optional" DESCRIPTION="is record targeted for synchronization" form_type="editable" ar_check="1"
></column
>
      <TABLE
>
         <TRIGGER PREINSERT="SetVersion version,SetGuid guid,SetNode owner,SetNow last_change_dt,SetUser last_change_user" POSTINSERT="" PREUPDATE="SetVersion version,SetNow last_change_dt,SetUser last_change_user" POSTUPDATE="" PREDELETE="" POSTDELETE=""
></TRIGGER
>
         <CONSTRAINTS PRIMARYKEY="" SEQUENCE="seq_database__guid" INDEX="unique guid"
></CONSTRAINTS
>
      </TABLE
>
   </table
>
   <table name="blobs" struct_type="mandatory"
>
      <column LENGTH="19" LABEL="Blob ID" DATATYPE="BIGINT" name="blob_id" CHECK="NotNull" struct_type="optional" DESCRIPTION="Number of blob" form_type="editable" ar_check="1"
></column
>
      <column LENGTH="10" DATATYPE="BLOB" name="blob" CHECK="" struct_type="optional" DESCRIPTION="binary large objects" form_type="editable" ar_check="1"
></column
>
      <column LENGTH="20" DATATYPE="BIGINT" name="db_mimetype" CHECK="ForeignKey codes db_code class=MIMETYPE" struct_type="optional" DESCRIPTION="Mime_type of the file" form_type="editable" ar_check="1"
></column
>
      <column LENGTH="10" DATATYPE="TIMESTAMP" name="last_change_dt" CHECK="NotNull" struct_type="optional" DESCRIPTION="Date of last change, automatic timestamp" form_type="editable" ar_check="1"
></column
>
      <column LENGTH="20" DATATYPE="CHAR" name="last_change_user" CHECK="NotNull" struct_type="optional" DESCRIPTION="User who did the last change" form_type="editable" ar_check="1"
></column
>
      <column LENGTH="1" DATATYPE="BOOL" name="dirty" CHECK="" struct_type="optional" DESCRIPTION="report errors from check_integrity" form_type="editable" ar_check="1"
></column
>
      <column LENGTH="3" DATATYPE="SMALLINT" DEFAULT="1" name="chk_lvl" CHECK="" struct_type="optional" DESCRIPTION="check level" form_type="editable" ar_check="1"
></column
>
      <column LENGTH="20" DATATYPE="BIGINT" name="guid" CHECK="NotNull" struct_type="optional" DESCRIPTION="global identifier" form_type="editable" ar_check="1"
></column
>
      <column LENGTH="3" DATATYPE="CHAR" name="owner" CHECK="NotNull" struct_type="optional" DESCRIPTION="record class" form_type="editable" ar_check="1"
></column
>
      <column LENGTH="3" DATATYPE="BIGINT" DEFAULT="1" name="version" CHECK="NotNull" struct_type="optional" DESCRIPTION="version" form_type="editable" ar_check="1"
></column
>
      <column LENGTH="1" DATATYPE="BOOL" DEFAULT="FALSE" name="synch" CHECK="" struct_type="optional" DESCRIPTION="is record targeted for synchronization" form_type="editable" ar_check="1"
></column
>
      <TABLE
>
         <TRIGGER PREINSERT="SetVersion version,SetGuid guid,SetNode owner,SetNow last_change_dt,SetUser last_change_user,SetColumn blob_id seq_blobs__blob_id" POSTINSERT="" PREUPDATE="SetVersion version,SetNow last_change_dt,SetUser last_change_user" POSTUPDATE="" PREDELETE="" POSTDELETE=""
></TRIGGER
>
         <CONSTRAINTS PRIMARYKEY="" SEQUENCE="seq_blobs__blob_id" INDEX=""
></CONSTRAINTS
>
      </TABLE
>
   </table
>
   <table name="languages" struct_type="mandatory"
>
      <column LENGTH="20" DATATYPE="BIGINT" name="lang_id" CHECK="" struct_type="optional" DESCRIPTION="language id" form_type="editable" ar_check="1"
></column
>
      <column LENGTH="2" DATATYPE="CHAR" name="iso_lang" CHECK="" struct_type="optional" DESCRIPTION="ISO 639-1" form_type="editable" ar_check="1"
></column
>
      <column LENGTH="20" DATATYPE="CHAR" name="lang" CHECK="" struct_type="optional" DESCRIPTION="language" form_type="editable" ar_check="1"
></column
>
      <column LENGTH="22" DATATYPE="TIMESTAMP" name="last_change_dt" CHECK="NotNull" struct_type="optional" DESCRIPTION="Timestamp of last change" form_type="editable" ar_check="1" MODIFY="SetNow"
></column
>
      <column LENGTH="20" DATATYPE="CHAR" name="last_change_user" CHECK="NotNull" struct_type="optional" DESCRIPTION="Who did the last change" form_type="editable" ar_check="1" MODIFY="SetUser"
></column
>
      <column LENGTH="22" DATATYPE="TIMESTAMP" name="creation_dt" CHECK="NotNull" struct_type="optional" DESCRIPTION="Timestamp of creation" form_type="editable" ar_check="1" MODIFY="SetNow"
></column
>
      <column LENGTH="20" DATATYPE="CHAR" name="creation_user" CHECK="NotNull" struct_type="optional" DESCRIPTION="Who did the creation" form_type="editable" ar_check="1" MODIFY="SetUser"
></column
>
      <column LENGTH="22" DATATYPE="TIMESTAMP" name="end_dt" CHECK="" struct_type="optional" DESCRIPTION="Timestamp of end using" form_type="editable" ar_check="1"
></column
>
      <column LENGTH="20" DATATYPE="CHAR" name="end_user" CHECK="" struct_type="optional" DESCRIPTION="Who did the end status" form_type="editable" ar_check="1"
></column
>
      <column LENGTH="1" DATATYPE="BOOL" DEFAULT="FALSE" name="dirty" CHECK="" struct_type="optional" DESCRIPTION="report errors from check_integrity" form_type="editable" ar_check="1"
></column
>
      <column LENGTH="3" DATATYPE="SMALLINT" DEFAULT="1" name="chk_lvl" CHECK="" struct_type="optional" DESCRIPTION="check level" form_type="editable" ar_check="1"
></column
>
      <column LENGTH="20" DATATYPE="BIGINT" name="guid" CHECK="NotNull" struct_type="optional" DESCRIPTION="global identifier" form_type="editable" ar_check="1"
></column
>
      <column LENGTH="3" DATATYPE="CHAR" name="owner" CHECK="" struct_type="optional" DESCRIPTION="record class" form_type="editable" ar_check="1"
></column
>
      <column LENGTH="3" DATATYPE="BIGINT" DEFAULT="1" name="version" CHECK="" struct_type="optional" DESCRIPTION="version" form_type="editable" ar_check="1"
></column
>
      <column LENGTH="1" DATATYPE="BOOL" DEFAULT="FALSE" name="synch" CHECK="" struct_type="optional" DESCRIPTION="is record targeted for synchronization" form_type="editable" ar_check="1"
></column
>
      <TABLE
>
         <TRIGGER PREINSERT="SetVersion version,SetGuid guid,SetNode owner,SetNow last_change_dt,SetUser last_change_user,SetColumn project_id seq_projects__project_id,SetColumn sample_id seq_samples__sample_id" POSTINSERT="" PREUPDATE="SetVersion version,SetNow last_change_dt,SetUser last_change_user" POSTUPDATE="" PREDELETE="" POSTDELETE=""
></TRIGGER
>
         <CONSTRAINTS PRIMARYKEY="" SEQUENCE="seq_languages__lang_id" INDEX="unique lang_id,unique iso_lang,unique guid"
></CONSTRAINTS
>
      </TABLE
>
   </table
>
   <table name="ar_users" struct_type="mandatory"
>
      <column LENGTH="20" DATATYPE="BIGINT" name="user_id" CHECK="NoCheck" struct_type="optional" DESCRIPTION="unique user number - internal sequence" form_type="editable" ar_check="1"
></column
>
      <column LENGTH="20" DATATYPE="CHAR" name="user_login" CHECK="NotNull" struct_type="optional" DESCRIPTION="login name" form_type="editable" ar_check="1"
></column
>
      <column LENGTH="20" DATATYPE="CHAR" name="user_password" CHECK="NotNull" struct_type="optional" DESCRIPTION="user password" form_type="editable" ar_check="1"
></column
>
      <column LENGTH="20" DATATYPE="BIGINT" name="user_language_id" CHECK="NotNull,ForeignKey languages lang_id" struct_type="optional" DESCRIPTION="default language of the user" form_type="editable" ar_check="1"
></column
>
      <column LENGTH="50" DATATYPE="CHAR" name="user_marker" CHECK="NoCheck" struct_type="optional" DESCRIPTION="private user identifier which is insert into the owner column" form_type="editable" ar_check="1"
></column
>
      <column LENGTH="1" DATATYPE="BOOL" DEFAULT="FALSE" name="user_disabled" CHECK="NotNull" struct_type="optional" DESCRIPTION="checking if the user can login to the system" form_type="editable" ar_check="1"
></column
>
      <column LENGTH="1" DATATYPE="BOOL" DEFAULT="FALSE" name="user_status" CHECK="NotNull" struct_type="optional" DESCRIPTION="current login status of the user (is logged or not)" form_type="editable" ar_check="1"
></column
>
      <column LENGTH="10" DATATYPE="TIMESTAMP" name="user_last_login" CHECK="NoCheck" struct_type="optional" DESCRIPTION="date of the last login to the system" form_type="editable" ar_check="1"
></column
>
      <column LENGTH="10" DATATYPE="TIME" name="user_last_activ_time" CHECK="NoCheck" struct_type="optional" DESCRIPTION="the time which is updated during the user session after each opertion" form_type="editable" ar_check="1"
></column
>
      <column LENGTH="80" DATATYPE="CHAR" name="user_session_id" CHECK="NoCheck" struct_type="optional" DESCRIPTION="session_id  for the interface" form_type="editable" ar_check="1"
></column
>
      <column LENGTH="10" DATATYPE="TIMESTAMP" name="last_change_dt" CHECK="NotNull" struct_type="optional" DESCRIPTION="Date of last change, automatic timestamp" form_type="editable" ar_check="1"
></column
>
      <column LENGTH="20" DATATYPE="CHAR" name="last_change_user" CHECK="NotNull" struct_type="optional" DESCRIPTION="User who did the last change" form_type="editable" ar_check="1"
></column
>
      <column LENGTH="1" DATATYPE="BOOL" name="dirty" CHECK="NoCheck" struct_type="optional" DESCRIPTION="report errors from check_integrity" form_type="editable" ar_check="1"
></column
>
      <column LENGTH="3" DATATYPE="SMALLINT" DEFAULT="1" name="chk_lvl" CHECK="NoCheck" struct_type="optional" DESCRIPTION="check level" form_type="editable" ar_check="1"
></column
>
      <column LENGTH="20" DATATYPE="BIGINT" name="guid" CHECK="NotNull" struct_type="optional" DESCRIPTION="global identifier" form_type="editable" ar_check="1"
></column
>
      <column LENGTH="3" DATATYPE="CHAR" name="owner" CHECK="NotNull" struct_type="optional" DESCRIPTION="record class" form_type="editable" ar_check="1"
></column
>
      <column LENGTH="3" DATATYPE="BIGINT" DEFAULT="1" name="version" CHECK="NotNull" struct_type="optional" DESCRIPTION="version" form_type="editable" ar_check="1"
></column
>
      <column LENGTH="1" DATATYPE="BOOL" DEFAULT="FALSE" name="synch" CHECK="" struct_type="optional" DESCRIPTION="is record targeted for synchronization" form_type="editable" ar_check="1"
></column
>
      <TABLE
>
         <TRIGGER PREINSERT="SetVersion version,SetGuid guid,SetNode owner,SetNow last_change_dt,SetUser last_change_user" POSTINSERT="" PREUPDATE="SetVersion version,SetNow last_change_dt,SetUser last_change_user" POSTUPDATE="" PREDELETE="" POSTDELETE=""
></TRIGGER
>
         <CONSTRAINTS PRIMARYKEY="" SEQUENCE="seq_ar_users__user_id" INDEX="unique user_id,unique user_login,unique guid"
></CONSTRAINTS
>
      </TABLE
>
   </table
>
   <table name="ar_users_data" struct_type="mandatory"
>
      <column LENGTH="20" DATATYPE="BIGINT" name="user_id" CHECK="NotNull,ForeignKey ar_users user_id" struct_type="optional" DESCRIPTION="Foreign Key to the user table" form_type="editable" ar_check="1"
></column
>
      <column LENGTH="15" DATATYPE="CHAR" name="user_first_name" CHECK="" struct_type="optional" DESCRIPTION="First name/Department" form_type="editable" ar_check="1"
></column
>
      <column LENGTH="20" DATATYPE="CHAR" name="user_second_name" CHECK="" struct_type="optional" DESCRIPTION="Family/company name" form_type="editable" ar_check="1"
></column
>
      <column LENGTH="50" DATATYPE="CHAR" name="user_institution" CHECK="" struct_type="optional" DESCRIPTION="company name" form_type="editable" ar_check="1"
></column
>
      <column LENGTH="40" DATATYPE="CHAR" name="user_email" CHECK="" struct_type="optional" DESCRIPTION="Email address" form_type="editable" ar_check="1"
></column
>
      <column LENGTH="30" DATATYPE="CHAR" name="user_country" CHECK="" struct_type="optional" DESCRIPTION="country of the user" form_type="editable" ar_check="1"
></column
>
      <column LENGTH="40" DATATYPE="CHAR" name="user_street" CHECK="" struct_type="optional" DESCRIPTION="Name of Street + Nr." form_type="editable" ar_check="1"
></column
>
      <column LENGTH="40" DATATYPE="CHAR" name="user_town" CHECK="" struct_type="optional" DESCRIPTION="Town name" form_type="editable" ar_check="1"
></column
>
      <column LENGTH="10" DATATYPE="CHAR" name="user_zip" CHECK="" struct_type="optional" DESCRIPTION="Postal zip code" form_type="editable" ar_check="1"
></column
>
      <column LENGTH="100" DATATYPE="CHAR" name="user_other_info" CHECK="" struct_type="optional" DESCRIPTION="Comments" form_type="editable" ar_check="1"
></column
>
      <column LENGTH="10" DATATYPE="DATE" name="opening_dt" CHECK="" struct_type="optional" DESCRIPTION="Date of opening this record" form_type="editable" ar_check="1"
></column
>
      <column LENGTH="10" DATATYPE="DATE" name="closing_dt" CHECK="" struct_type="optional" DESCRIPTION="Date of closing this record" form_type="editable" ar_check="1"
></column
>
      <column LENGTH="22" DATATYPE="TIMESTAMP" name="last_change_dt" CHECK="NotNull" struct_type="optional" DESCRIPTION="Timestamp of last change" form_type="editable" ar_check="1" MODIFY="SetNow"
></column
>
      <column LENGTH="20" DATATYPE="CHAR" name="last_change_user" CHECK="NotNull" struct_type="optional" DESCRIPTION="Who did the last change" form_type="editable" ar_check="1" MODIFY="SetUser"
></column
>
      <column LENGTH="22" DATATYPE="TIMESTAMP" name="creation_dt" CHECK="NotNull" struct_type="optional" DESCRIPTION="Timestamp of creation" form_type="editable" ar_check="1" MODIFY="SetNow"
></column
>
      <column LENGTH="20" DATATYPE="CHAR" name="creation_user" CHECK="NotNull" struct_type="optional" DESCRIPTION="Who did the creation" form_type="editable" ar_check="1" MODIFY="SetUser"
></column
>
      <column LENGTH="22" DATATYPE="TIMESTAMP" name="end_dt" CHECK="" struct_type="optional" DESCRIPTION="Timestamp of end using" form_type="editable" ar_check="1"
></column
>
      <column LENGTH="20" DATATYPE="CHAR" name="end_user" CHECK="" struct_type="optional" DESCRIPTION="Who did the end status" form_type="editable" ar_check="1"
></column
>
      <column LENGTH="1" DATATYPE="BOOL" DEFAULT="FALSE" name="dirty" CHECK="" struct_type="optional" DESCRIPTION="report errors from check_integrity" form_type="editable" ar_check="1"
></column
>
      <column LENGTH="3" DATATYPE="SMALLINT" DEFAULT="1" name="chk_lvl" CHECK="" struct_type="optional" DESCRIPTION="check level" form_type="editable" ar_check="1"
></column
>
      <column LENGTH="20" DATATYPE="BIGINT" name="guid" CHECK="NotNull" struct_type="optional" DESCRIPTION="global identifier" form_type="editable" ar_check="1"
></column
>
      <column LENGTH="3" DATATYPE="CHAR" name="owner" CHECK="" struct_type="optional" DESCRIPTION="record class" form_type="editable" ar_check="1"
></column
>
      <column LENGTH="3" DATATYPE="BIGINT" DEFAULT="1" name="version" CHECK="" struct_type="optional" DESCRIPTION="version" form_type="editable" ar_check="1"
></column
>
      <column LENGTH="1" DATATYPE="BOOL" DEFAULT="FALSE" name="synch" CHECK="" struct_type="optional" DESCRIPTION="is record targeted for synchronization" form_type="editable" ar_check="1"
></column
>
      <TABLE
>
         <TRIGGER PREINSERT="SetVersion version,SetGuid guid,SetNode owner,SetNow last_change_dt,SetUser last_change_user" POSTINSERT="" PREUPDATE="SetVersion version,SetNow last_change_dt,SetUser last_change_user" POSTUPDATE="" PREDELETE="" POSTDELETE=""
></TRIGGER
>
         <CONSTRAINTS PRIMARYKEY="" SEQUENCE="" INDEX="unique user_id,unique guid"
></CONSTRAINTS
>
      </TABLE
>
   </table
>
   <table name="ar_roles" struct_type="mandatory"
>
      <column LENGTH="20" DATATYPE="BIGINT" name="role_id" CHECK="NotNull" struct_type="optional" DESCRIPTION="unique role number - internal sequence" form_type="editable" ar_check="1"
></column
>
      <column LENGTH="20" DATATYPE="CHAR" name="role_name" CHECK="" struct_type="optional" DESCRIPTION="unique name of the role" form_type="editable" ar_check="1"
></column
>
      <column LENGTH="30" DATATYPE="CHAR" name="role_long_name" CHECK="NoCheck" struct_type="optional" DESCRIPTION="long role name" form_type="editable" ar_check="1"
></column
>
      <column LENGTH="3" DATATYPE="CHAR" name="role_type" CHECK="NotNull" struct_type="mandatory" DESCRIPTION="the role type which can be specified as ST (System Task) or DBT (Database Task)" form_type="editable" ar_check="1"
></column
>
      <column LENGTH="200" DATATYPE="CHAR" name="role_subset" CHECK="" struct_type="mandatory" DESCRIPTION="Names of the roles which are defined as a subset of role" form_type="editable" ar_check="1"
></column
>
      <column LENGTH="50" DATATYPE="CHAR" name="role_descr" CHECK="NoCheck" struct_type="optional" DESCRIPTION="description of the role" form_type="editable" ar_check="1"
></column
>
      <column LENGTH="10" DATATYPE="TIMESTAMP" name="last_change_dt" CHECK="NotNull" struct_type="optional" DESCRIPTION="Date of last change, automatic timestamp" form_type="editable" ar_check="1"
></column
>
      <column LENGTH="20" DATATYPE="CHAR" name="last_change_user" CHECK="NotNull" struct_type="optional" DESCRIPTION="User who did the last change" form_type="editable" ar_check="1"
></column
>
      <column LENGTH="1" DATATYPE="BOOL" name="dirty" CHECK="NoCheck" struct_type="optional" DESCRIPTION="report errors from check_integrity" form_type="editable" ar_check="1"
></column
>
      <column LENGTH="3" DATATYPE="SMALLINT" DEFAULT="1" name="chk_lvl" CHECK="NoCheck" struct_type="optional" DESCRIPTION="check level" form_type="editable" ar_check="1"
></column
>
      <column LENGTH="20" DATATYPE="BIGINT" name="guid" CHECK="NotNull" struct_type="optional" DESCRIPTION="global identifier" form_type="editable" ar_check="1"
></column
>
      <column LENGTH="3" DATATYPE="CHAR" name="owner" CHECK="NotNull" struct_type="optional" DESCRIPTION="record class" form_type="editable" ar_check="1"
></column
>
      <column LENGTH="3" DATATYPE="BIGINT" DEFAULT="1" name="version" CHECK="NotNull" struct_type="optional" DESCRIPTION="version" form_type="editable" ar_check="1"
></column
>
      <column LENGTH="1" DATATYPE="BOOL" DEFAULT="FALSE" name="synch" CHECK="" struct_type="optional" DESCRIPTION="is record targeted for synchronization" form_type="editable" ar_check="1"
></column
>
      <TABLE
>
         <TRIGGER PREINSERT="SetVersion version,SetGuid guid,SetNode owner,SetNow last_change_dt,SetUser last_change_user" POSTINSERT="" PREUPDATE="SetVersion version,SetNow last_change_dt,SetUser last_change_user" POSTUPDATE="" PREDELETE="" POSTDELETE=""
></TRIGGER
>
         <CONSTRAINTS PRIMARYKEY="" SEQUENCE="seq_ar_roles__role_id" INDEX="unique role_id,unique role_name role_type,unique guid"
></CONSTRAINTS
>
      </TABLE
>
   </table
>
   <table name="ar_user_roles" struct_type="mandatory"
>
      <column LENGTH="20" DATATYPE="BIGINT" name="user_id" CHECK="NotNull,ForeignKey ar_users user_id" struct_type="optional" DESCRIPTION="Foreign Key to the user table" form_type="editable" ar_check="1"
></column
>
      <column LENGTH="20" DATATYPE="BIGINT" name="role_id" CHECK="ForeignKey ar_roles role_id" struct_type="optional" DESCRIPTION="Foreign Key to the role table" form_type="editable" ar_check="1"
></column
>
      <column LENGTH="10" DATATYPE="TIMESTAMP" name="last_change_dt" CHECK="NotNull" struct_type="optional" DESCRIPTION="Date of last change, automatic timestamp" form_type="editable" ar_check="1"
></column
>
      <column LENGTH="20" DATATYPE="CHAR" name="last_change_user" CHECK="NotNull" struct_type="optional" DESCRIPTION="User who did the last change" form_type="editable" ar_check="1"
></column
>
      <column LENGTH="1" DATATYPE="BOOL" name="dirty" CHECK="NoCheck" struct_type="optional" DESCRIPTION="report errors from check_integrity" form_type="editable" ar_check="1"
></column
>
      <column LENGTH="3" DATATYPE="SMALLINT" DEFAULT="1" name="chk_lvl" CHECK="NoCheck" struct_type="optional" DESCRIPTION="check level" form_type="editable" ar_check="1"
></column
>
      <column LENGTH="20" DATATYPE="BIGINT" name="guid" CHECK="NotNull" struct_type="optional" DESCRIPTION="global identifier" form_type="editable" ar_check="1"
></column
>
      <column LENGTH="3" DATATYPE="CHAR" name="owner" CHECK="NotNull" struct_type="optional" DESCRIPTION="record class" form_type="editable" ar_check="1"
></column
>
      <column LENGTH="3" DATATYPE="BIGINT" DEFAULT="1" name="version" CHECK="NotNull" struct_type="optional" DESCRIPTION="version" form_type="editable" ar_check="1"
></column
>
      <column LENGTH="1" DATATYPE="BOOL" DEFAULT="FALSE" name="synch" CHECK="" struct_type="optional" DESCRIPTION="is record targeted for synchronization" form_type="editable" ar_check="1"
></column
>
      <TABLE
>
         <TRIGGER PREINSERT="SetVersion version,SetGuid guid,SetNode owner,SetNow last_change_dt,SetUser last_change_user" POSTINSERT="" PREUPDATE="SetVersion version,SetNow last_change_dt,SetUser last_change_user" POSTUPDATE="" PREDELETE="" POSTDELETE=""
></TRIGGER
>
         <CONSTRAINTS PRIMARYKEY="" SEQUENCE="" INDEX="unique user_id role_id,unique guid"
></CONSTRAINTS
>
      </TABLE
>
   </table
>
   <table name="ar_dbtpolicies" struct_type="mandatory"
>
      <column LENGTH="20" DATATYPE="BIGINT" name="dbtpolicy_id" CHECK="NotNull" struct_type="optional" DESCRIPTION="unique policy number for the database tasks - internal sequence" form_type="editable" ar_check="1"
></column
>
      <column LENGTH="20" DATATYPE="BIGINT" name="action_id" CHECK="NotNull,ForeignKey codes db_code class=SQLACTION" struct_type="optional" DESCRIPTION="Foreign Key to the codes table - SQL action type" form_type="editable" ar_check="1"
></column
>
      <column LENGTH="20" DATATYPE="BIGINT" name="table_id" CHECK="NotNull,ForeignKey ar_dbttables table_id" struct_type="optional" DESCRIPTION="Foreign Key to the ar_dbttables" form_type="editable" ar_check="1"
></column
>
      <column LENGTH="20" DATATYPE="BIGINT" name="descriptor_id" CHECK="NotNull,ForeignKey ar_dbtdescriptors descriptor_id" struct_type="optional" DESCRIPTION="Foreign Key to the descriptor table" form_type="editable" ar_check="1"
></column
>
      <column LENGTH="10" DATATYPE="TIMESTAMP" name="last_change_dt" CHECK="NotNull" struct_type="optional" DESCRIPTION="Date of last change, automatic timestamp" form_type="editable" ar_check="1"
></column
>
      <column LENGTH="20" DATATYPE="CHAR" name="last_change_user" CHECK="NotNull" struct_type="optional" DESCRIPTION="User who did the last change" form_type="editable" ar_check="1"
></column
>
      <column LENGTH="1" DATATYPE="BOOL" name="dirty" CHECK="NoCheck" struct_type="optional" DESCRIPTION="report errors from check_integrity" form_type="editable" ar_check="1"
></column
>
      <column LENGTH="3" DATATYPE="SMALLINT" DEFAULT="1" name="chk_lvl" CHECK="NoCheck" struct_type="optional" DESCRIPTION="check level" form_type="editable" ar_check="1"
></column
>
      <column LENGTH="20" DATATYPE="BIGINT" name="guid" CHECK="NotNull" struct_type="optional" DESCRIPTION="global identifier" form_type="editable" ar_check="1"
></column
>
      <column LENGTH="3" DATATYPE="CHAR" name="owner" CHECK="NotNull" struct_type="optional" DESCRIPTION="record class" form_type="editable" ar_check="1"
></column
>
      <column LENGTH="3" DATATYPE="BIGINT" DEFAULT="1" name="version" CHECK="NotNull" struct_type="optional" DESCRIPTION="version" form_type="editable" ar_check="1"
></column
>
      <column LENGTH="1" DATATYPE="BOOL" DEFAULT="FALSE" name="synch" CHECK="" struct_type="optional" DESCRIPTION="is record targeted for synchronization" form_type="editable" ar_check="1"
></column
>
      <TABLE
>
         <TRIGGER PREINSERT="SetVersion version,SetGuid guid,SetNode owner,SetNow last_change_dt,SetUser last_change_user" POSTINSERT="" PREUPDATE="SetVersion version,SetNow last_change_dt,SetUser last_change_user" POSTUPDATE="" PREDELETE="" POSTDELETE=""
></TRIGGER
>
         <CONSTRAINTS PRIMARYKEY="" SEQUENCE="seq_ar_dbtpolicies__dbtpolicy_id" INDEX="unique dbtpolicy_id,unique action_id table_id descriptor_id,unique guid"
></CONSTRAINTS
>
      </TABLE
>
   </table
>
   <table name="ar_role_dbtpolicies" struct_type="mandatory"
>
      <column LENGTH="20" DATATYPE="BIGINT" name="role_id" CHECK="ForeignKey ar_roles role_id" struct_type="optional" DESCRIPTION="Foreign Key to the role table" form_type="editable" ar_check="1"
></column
>
      <column LENGTH="20" DATATYPE="BIGINT" name="dbtpolicy_id" CHECK="ForeignKey ar_dbtpolicies dbtpolicy_id" struct_type="optional" DESCRIPTION="Foreign Key to the database policies table" form_type="editable" ar_check="1"
></column
>
      <column LENGTH="10" DATATYPE="TIMESTAMP" name="last_change_dt" CHECK="NotNull" struct_type="optional" DESCRIPTION="Date of last change, automatic timestamp" form_type="editable" ar_check="1"
></column
>
      <column LENGTH="20" DATATYPE="CHAR" name="last_change_user" CHECK="NotNull" struct_type="optional" DESCRIPTION="User who did the last change" form_type="editable" ar_check="1"
></column
>
      <column LENGTH="1" DATATYPE="BOOL" name="dirty" CHECK="NoCheck" struct_type="optional" DESCRIPTION="report errors from check_integrity" form_type="editable" ar_check="1"
></column
>
      <column LENGTH="3" DATATYPE="SMALLINT" DEFAULT="1" name="chk_lvl" CHECK="NoCheck" struct_type="optional" DESCRIPTION="check level" form_type="editable" ar_check="1"
></column
>
      <column LENGTH="20" DATATYPE="BIGINT" name="guid" CHECK="NotNull" struct_type="optional" DESCRIPTION="global identifier" form_type="editable" ar_check="1"
></column
>
      <column LENGTH="3" DATATYPE="CHAR" name="owner" CHECK="NotNull" struct_type="optional" DESCRIPTION="record class" form_type="editable" ar_check="1"
></column
>
      <column LENGTH="3" DATATYPE="BIGINT" DEFAULT="1" name="version" CHECK="NotNull" struct_type="optional" DESCRIPTION="version" form_type="editable" ar_check="1"
></column
>
      <column LENGTH="1" DATATYPE="BOOL" DEFAULT="FALSE" name="synch" CHECK="" struct_type="optional" DESCRIPTION="is record targeted for synchronization" form_type="editable" ar_check="1"
></column
>
      <TABLE
>
         <TRIGGER PREINSERT="SetVersion version,SetGuid guid,SetNode owner,SetNow last_change_dt,SetUser last_change_user" POSTINSERT="" PREUPDATE="SetVersion version,SetNow last_change_dt,SetUser last_change_user" POSTUPDATE="" PREDELETE="" POSTDELETE=""
></TRIGGER
>
         <CONSTRAINTS PRIMARYKEY="" SEQUENCE="" INDEX="unique role_id dbtpolicy_id,unique guid"
></CONSTRAINTS
>
      </TABLE
>
   </table
>
   <table name="ar_dbttables" struct_type="mandatory"
>
      <column LENGTH="20" DATATYPE="BIGINT" name="table_id" CHECK="NotNull" struct_type="optional" DESCRIPTION="unique number - internal sequence" form_type="editable" ar_check="1"
></column
>
      <column LENGTH="40" DATATYPE="CHAR" name="table_name" CHECK="NotNull" struct_type="optional" DESCRIPTION="table name" form_type="editable" ar_check="1"
></column
>
      <column LENGTH="1000" DATATYPE="CHAR" name="table_columns" CHECK="NotNull" struct_type="optional" DESCRIPTION="the columns of defined table" form_type="editable" ar_check="1"
></column
>
      <column LENGTH="50" DATATYPE="CHAR" name="table_desc" CHECK="NoCheck" struct_type="optional" DESCRIPTION="description of the table" form_type="editable" ar_check="1"
></column
>
      <column LENGTH="10" DATATYPE="TIMESTAMP" name="last_change_dt" CHECK="NotNull" struct_type="optional" DESCRIPTION="Date of last change, automatic timestamp" form_type="editable" ar_check="1"
></column
>
      <column LENGTH="20" DATATYPE="CHAR" name="last_change_user" CHECK="NotNull" struct_type="optional" DESCRIPTION="User who did the last change" form_type="editable" ar_check="1"
></column
>
      <column LENGTH="1" DATATYPE="BOOL" name="dirty" CHECK="NoCheck" struct_type="optional" DESCRIPTION="report errors from check_integrity" form_type="editable" ar_check="1"
></column
>
      <column LENGTH="3" DATATYPE="SMALLINT" DEFAULT="1" name="chk_lvl" CHECK="NoCheck" struct_type="optional" DESCRIPTION="check level" form_type="editable" ar_check="1"
></column
>
      <column LENGTH="20" DATATYPE="BIGINT" name="guid" CHECK="NotNull" struct_type="optional" DESCRIPTION="global identifier" form_type="editable" ar_check="1"
></column
>
      <column LENGTH="3" DATATYPE="CHAR" name="owner" CHECK="NotNull" struct_type="optional" DESCRIPTION="record class" form_type="editable" ar_check="1"
></column
>
      <column LENGTH="3" DATATYPE="BIGINT" DEFAULT="1" name="version" CHECK="NotNull" struct_type="optional" DESCRIPTION="version" form_type="editable" ar_check="1"
></column
>
      <column LENGTH="1" DATATYPE="BOOL" DEFAULT="FALSE" name="synch" CHECK="" struct_type="optional" DESCRIPTION="is record targeted for synchronization" form_type="editable" ar_check="1"
></column
>
      <TABLE
>
         <TRIGGER PREINSERT="SetVersion version,SetGuid guid,SetNode owner,SetNow last_change_dt,SetUser last_change_user" POSTINSERT="" PREUPDATE="SetVersion version,SetNow last_change_dt,SetUser last_change_user" POSTUPDATE="" PREDELETE="" POSTDELETE=""
></TRIGGER
>
         <CONSTRAINTS PRIMARYKEY="" SEQUENCE="seq_ar_dbttabels__table_id" INDEX="unique table_id,unique table_name table_columns,unique guid"
></CONSTRAINTS
>
      </TABLE
>
   </table
>
   <table name="ar_dbtdescriptors" struct_type="mandatory"
>
      <column LENGTH="20" DATATYPE="BIGINT" name="descriptor_id" CHECK="NotNull" struct_type="optional" DESCRIPTION="unique descriptor number - internal sequence" form_type="editable" ar_check="1"
></column
>
      <column LENGTH="30" DATATYPE="CHAR" name="descriptor_name" CHECK="NotNull" struct_type="optional" DESCRIPTION="descriptor name is a column name which is used as a one of the filter for the access rights" form_type="editable" ar_check="1"
></column
>
      <column LENGTH="2000" DATATYPE="CHAR" name="descriptor_value" CHECK="NotNull" struct_type="optional" DESCRIPTION="the values for defined descriptor (column)" form_type="editable" ar_check="1"
></column
>
      <column LENGTH="50" DATATYPE="CHAR" name="descriptor_desc" CHECK="NoCheck" struct_type="optional" DESCRIPTION="description of the descriptor" form_type="editable" ar_check="1"
></column
>
      <column LENGTH="10" DATATYPE="TIMESTAMP" name="last_change_dt" CHECK="NotNull" struct_type="optional" DESCRIPTION="Date of last change, automatic timestamp" form_type="editable" ar_check="1"
></column
>
      <column LENGTH="20" DATATYPE="CHAR" name="last_change_user" CHECK="NotNull" struct_type="optional" DESCRIPTION="User who did the last change" form_type="editable" ar_check="1"
></column
>
      <column LENGTH="1" DATATYPE="BOOL" name="dirty" CHECK="NoCheck" struct_type="optional" DESCRIPTION="report errors from check_integrity" form_type="editable" ar_check="1"
></column
>
      <column LENGTH="3" DATATYPE="SMALLINT" DEFAULT="1" name="chk_lvl" CHECK="NoCheck" struct_type="optional" DESCRIPTION="check level" form_type="editable" ar_check="1"
></column
>
      <column LENGTH="20" DATATYPE="BIGINT" name="guid" CHECK="NotNull" struct_type="optional" DESCRIPTION="global identifier" form_type="editable" ar_check="1"
></column
>
      <column LENGTH="3" DATATYPE="CHAR" name="owner" CHECK="NotNull" struct_type="optional" DESCRIPTION="record class" form_type="editable" ar_check="1"
></column
>
      <column LENGTH="3" DATATYPE="BIGINT" DEFAULT="1" name="version" CHECK="NotNull" struct_type="optional" DESCRIPTION="version" form_type="editable" ar_check="1"
></column
>
      <column LENGTH="1" DATATYPE="BOOL" DEFAULT="FALSE" name="synch" CHECK="" struct_type="optional" DESCRIPTION="is record targeted for synchronization" form_type="editable" ar_check="1"
></column
>
      <TABLE
>
         <TRIGGER PREINSERT="SetVersion version,SetGuid guid,SetNode owner,SetNow last_change_dt,SetUser last_change_user" POSTINSERT="" PREUPDATE="SetVersion version,SetNow last_change_dt,SetUser last_change_user" POSTUPDATE="" PREDELETE="" POSTDELETE=""
></TRIGGER
>
         <CONSTRAINTS PRIMARYKEY="" SEQUENCE="seq_ar_dbtdescriptor__descriptor_id" INDEX="unique descriptor_id,unique descriptor_name descriptor_value,unique guid"
></CONSTRAINTS
>
      </TABLE
>
   </table
>
   <table name="ar_stpolicies" struct_type="mandatory"
>
      <column LENGTH="20" DATATYPE="BIGINT" name="stpolicy_id" CHECK="NotNull" struct_type="optional" DESCRIPTION="unique policy number for the system tasks - internal sequence" form_type="editable" ar_check="1"
></column
>
      <column LENGTH="100" DATATYPE="CHAR" name="stpolicy_name" CHECK="NotNull" struct_type="optional" DESCRIPTION="name of the application or form or report or some other action" form_type="editable" ar_check="1"
></column
>
      <column LENGTH="40" DATATYPE="CHAR" name="stpolicy_type" CHECK="NotNull" struct_type="optional" DESCRIPTION="type of system task policy (www, report, form, action, subroutine)" form_type="editable" ar_check="1"
></column
>
      <column LENGTH="50" DATATYPE="CHAR" name="stpolicy_desc" CHECK="" struct_type="optional" DESCRIPTION="system policy description" form_type="editable" ar_check="1"
></column
>
      <column LENGTH="10" DATATYPE="TIMESTAMP" name="last_change_dt" CHECK="NotNull" struct_type="optional" DESCRIPTION="Date of last change, automatic timestamp" form_type="editable" ar_check="1"
></column
>
      <column LENGTH="20" DATATYPE="CHAR" name="last_change_user" CHECK="NotNull" struct_type="optional" DESCRIPTION="User who did the last change" form_type="editable" ar_check="1"
></column
>
      <column LENGTH="1" DATATYPE="BOOL" name="dirty" CHECK="NoCheck" struct_type="optional" DESCRIPTION="report errors from check_integrity" form_type="editable" ar_check="1"
></column
>
      <column LENGTH="3" DATATYPE="SMALLINT" DEFAULT="1" name="chk_lvl" CHECK="NoCheck" struct_type="optional" DESCRIPTION="check level" form_type="editable" ar_check="1"
></column
>
      <column LENGTH="20" DATATYPE="BIGINT" name="guid" CHECK="NotNull" struct_type="optional" DESCRIPTION="global identifier" form_type="editable" ar_check="1"
></column
>
      <column LENGTH="3" DATATYPE="CHAR" name="owner" CHECK="NotNull" struct_type="optional" DESCRIPTION="record class" form_type="editable" ar_check="1"
></column
>
      <column LENGTH="3" DATATYPE="BIGINT" DEFAULT="1" name="version" CHECK="NotNull" struct_type="optional" DESCRIPTION="version" form_type="editable" ar_check="1"
></column
>
      <column LENGTH="1" DATATYPE="BOOL" DEFAULT="FALSE" name="synch" CHECK="" struct_type="optional" DESCRIPTION="is record targeted for synchronization" form_type="editable" ar_check="1"
></column
>
      <TABLE
>
         <TRIGGER PREINSERT="SetVersion version,SetGuid guid,SetNode owner,SetNow last_change_dt,SetUser last_change_user" POSTINSERT="" PREUPDATE="SetVersion version,SetNow last_change_dt,SetUser last_change_user" POSTUPDATE="" PREDELETE="" POSTDELETE=""
></TRIGGER
>
         <CONSTRAINTS PRIMARYKEY="" SEQUENCE="seq_ar_stpolicies__stpolicy_id" INDEX="unique stpolicy_id,unique stpolicy_name stpolicy_type,unique guid"
></CONSTRAINTS
>
      </TABLE
>
   </table
>
   <table name="ar_role_stpolicies" struct_type="mandatory"
>
      <column LENGTH="20" DATATYPE="BIGINT" name="role_id" CHECK="ForeignKey ar_roles role_id" struct_type="optional" DESCRIPTION="Foreign Key to the role table" form_type="editable" ar_check="1"
></column
>
      <column LENGTH="20" DATATYPE="BIGINT" name="stpolicy_id" CHECK="ForeignKey ar_stpolicies stpolicy_id" struct_type="optional" DESCRIPTION="Foreign Key to the system policies table" form_type="editable" ar_check="1"
></column
>
      <column LENGTH="10" DATATYPE="TIMESTAMP" name="last_change_dt" CHECK="NotNull" struct_type="optional" DESCRIPTION="Date of last change, automatic timestamp" form_type="editable" ar_check="1"
></column
>
      <column LENGTH="20" DATATYPE="CHAR" name="last_change_user" CHECK="NotNull" struct_type="optional" DESCRIPTION="User who did the last change" form_type="editable" ar_check="1"
></column
>
      <column LENGTH="1" DATATYPE="BOOL" name="dirty" CHECK="NoCheck" struct_type="optional" DESCRIPTION="report errors from check_integrity" form_type="editable" ar_check="1"
></column
>
      <column LENGTH="3" DATATYPE="SMALLINT" DEFAULT="1" name="chk_lvl" CHECK="NoCheck" struct_type="optional" DESCRIPTION="check level" form_type="editable" ar_check="1"
></column
>
      <column LENGTH="20" DATATYPE="BIGINT" name="guid" CHECK="NotNull" struct_type="optional" DESCRIPTION="global identifier" form_type="editable" ar_check="1"
></column
>
      <column LENGTH="3" DATATYPE="CHAR" name="owner" CHECK="NotNull" struct_type="optional" DESCRIPTION="record class" form_type="editable" ar_check="1"
></column
>
      <column LENGTH="3" DATATYPE="BIGINT" DEFAULT="1" name="version" CHECK="NotNull" struct_type="optional" DESCRIPTION="version" form_type="editable" ar_check="1"
></column
>
      <column LENGTH="1" DATATYPE="BOOL" DEFAULT="FALSE" name="synch" CHECK="" struct_type="optional" DESCRIPTION="is record targeted for synchronization" form_type="editable" ar_check="1"
></column
>
      <TABLE
>
         <TRIGGER PREINSERT="SetVersion version,SetGuid guid,SetNode owner,SetNow last_change_dt,SetUser last_change_user" POSTINSERT="" PREUPDATE="SetVersion version,SetNow last_change_dt,SetUser last_change_user" POSTUPDATE="" PREDELETE="" POSTDELETE=""
></TRIGGER
>
         <CONSTRAINTS PRIMARYKEY="" SEQUENCE="" INDEX="unique role_id stpolicy_id,unique guid"
></CONSTRAINTS
>
      </TABLE
>
   </table
>
   <table name="ar_constraints" struct_type="mandatory"
>
      <column LENGTH="20" DATATYPE="BIGINT" name="cons_id" CHECK="NotNull" struct_type="optional" DESCRIPTION="unique constraints number - internal sequence" form_type="editable" ar_check="1"
></column
>
      <column LENGTH="30" DATATYPE="CHAR" name="cons_name" CHECK="NotNull" struct_type="optional" DESCRIPTION="constraints name" form_type="editable" ar_check="1"
></column
>
      <column LENGTH="15" DATATYPE="CHAR" name="cons_type" CHECK="NotNull" struct_type="optional" DESCRIPTION="constraints type which can be defined as: user-group, group-group, role-group" form_type="editable" ar_check="1"
></column
>
      <column LENGTH="50" DATATYPE="CHAR" name="cons_desc" CHECK="" struct_type="optional" DESCRIPTION="constraint description" form_type="editable" ar_check="1"
></column
>
      <column LENGTH="10" DATATYPE="TIMESTAMP" name="last_change_dt" CHECK="NotNull" struct_type="optional" DESCRIPTION="Date of last change, automatic timestamp" form_type="editable" ar_check="1"
></column
>
      <column LENGTH="20" DATATYPE="CHAR" name="last_change_user" CHECK="NotNull" struct_type="optional" DESCRIPTION="User who did the last change" form_type="editable" ar_check="1"
></column
>
      <column LENGTH="1" DATATYPE="BOOL" name="dirty" CHECK="NoCheck" struct_type="optional" DESCRIPTION="report errors from check_integrity" form_type="editable" ar_check="1"
></column
>
      <column LENGTH="3" DATATYPE="SMALLINT" DEFAULT="1" name="chk_lvl" CHECK="NoCheck" struct_type="optional" DESCRIPTION="check level" form_type="editable" ar_check="1"
></column
>
      <column LENGTH="20" DATATYPE="BIGINT" name="guid" CHECK="NotNull" struct_type="optional" DESCRIPTION="global identifier" form_type="editable" ar_check="1"
></column
>
      <column LENGTH="3" DATATYPE="CHAR" name="owner" CHECK="NotNull" struct_type="optional" DESCRIPTION="record class" form_type="editable" ar_check="1"
></column
>
      <column LENGTH="3" DATATYPE="BIGINT" DEFAULT="1" name="version" CHECK="NotNull" struct_type="optional" DESCRIPTION="version" form_type="editable" ar_check="1"
></column
>
      <column LENGTH="1" DATATYPE="BOOL" DEFAULT="FALSE" name="synch" CHECK="" struct_type="optional" DESCRIPTION="is record targeted for synchronization" form_type="editable" ar_check="1"
></column
>
      <TABLE
>
         <TRIGGER PREINSERT="SetVersion version,SetGuid guid,SetNode owner,SetNow last_change_dt,SetUser last_change_user" POSTINSERT="" PREUPDATE="SetVersion version,SetNow last_change_dt,SetUser last_change_user" POSTUPDATE="" PREDELETE="" POSTDELETE=""
></TRIGGER
>
         <CONSTRAINTS PRIMARYKEY="" SEQUENCE="seq_ar_constraints__cons_id" INDEX="unique cons_id,unique cons_name cons_type,unique guid"
></CONSTRAINTS
>
      </TABLE
>
   </table
>
   <table name="ar_role_constraints" struct_type="mandatory"
>
      <column LENGTH="20" DATATYPE="BIGINT" name="cons_id" CHECK="NotNull,ForeignKey ar_constraints cons_id" struct_type="optional" DESCRIPTION="Foreign Key to the constraints table" form_type="editable" ar_check="1"
></column
>
      <column LENGTH="20" DATATYPE="BIGINT" name="first_role_id" CHECK="NotNull,ForeignKey ar_roles role_id" struct_type="optional" DESCRIPTION="Foreign Key to the roles table" form_type="editable" ar_check="1"
></column
>
      <column LENGTH="20" DATATYPE="BIGINT" name="second_role_id" CHECK="NotNull,ForeignKey ar_roles role_id" struct_type="optional" DESCRIPTION="Foreign Key to the roles table" form_type="editable" ar_check="1"
></column
>
      <column LENGTH="10" DATATYPE="TIMESTAMP" name="last_change_dt" CHECK="NotNull" struct_type="optional" DESCRIPTION="Date of last change, automatic timestamp" form_type="editable" ar_check="1"
></column
>
      <column LENGTH="20" DATATYPE="CHAR" name="last_change_user" CHECK="NotNull" struct_type="optional" DESCRIPTION="User who did the last change" form_type="editable" ar_check="1"
></column
>
      <column LENGTH="1" DATATYPE="BOOL" name="dirty" CHECK="NoCheck" struct_type="optional" DESCRIPTION="report errors from check_integrity" form_type="editable" ar_check="1"
></column
>
      <column LENGTH="3" DATATYPE="SMALLINT" DEFAULT="1" name="chk_lvl" CHECK="NoCheck" struct_type="optional" DESCRIPTION="check level" form_type="editable" ar_check="1"
></column
>
      <column LENGTH="20" DATATYPE="BIGINT" name="guid" CHECK="NotNull" struct_type="optional" DESCRIPTION="global identifier" form_type="editable" ar_check="1"
></column
>
      <column LENGTH="3" DATATYPE="CHAR" name="owner" CHECK="NotNull" struct_type="optional" DESCRIPTION="record class" form_type="editable" ar_check="1"
></column
>
      <column LENGTH="3" DATATYPE="BIGINT" DEFAULT="1" name="version" CHECK="NotNull" struct_type="optional" DESCRIPTION="version" form_type="editable" ar_check="1"
></column
>
      <column LENGTH="1" DATATYPE="BOOL" DEFAULT="FALSE" name="synch" CHECK="" struct_type="optional" DESCRIPTION="is record targeted for synchronization" form_type="editable" ar_check="1"
></column
>
      <TABLE
>
         <TRIGGER PREINSERT="SetVersion version,SetGuid guid,SetNode owner,SetNow last_change_dt,SetUser last_change_user" POSTINSERT="" PREUPDATE="SetVersion version,SetNow last_change_dt,SetUser last_change_user" POSTUPDATE="" PREDELETE="" POSTDELETE=""
></TRIGGER
>
         <CONSTRAINTS PRIMARYKEY="" SEQUENCE="" INDEX="unique cons_id first_role_id second_role_id,unique guid"
></CONSTRAINTS
>
      </TABLE
>
   </table
>
   <table name="codes" struct_type="mandatory"
>
      <column LENGTH="30" DATATYPE="CHAR" name="ext_code" CHECK="NotNull,NotSpaceOnly" struct_type="mandatory" DESCRIPTION="The external identification of the code" form_type="editable" ar_check="1"
></column
>
      <column LENGTH="20" DATATYPE="CHAR" name="class" CHECK="NotNull,NotSpaceOnly" struct_type="mandatory" DESCRIPTION="Class/group of codes like SEX, SPECIES, LANGUAGES." form_type="editable" ar_check="1" MODIFY="UpperCase"
></column
>
      <column LENGTH="6" DATATYPE="BIGINT" name="db_code" CHECK="NotNull" struct_type="mandatory" DESCRIPTION="The internal identification of the code" form_type="editable" ar_check="1"
></column
>
      <column LENGTH="20" DATATYPE="CHAR" name="short_name" CHECK="" struct_type="recommended" DESCRIPTION="The short name of the code" form_type="editable" ar_check="1"
></column
>
      <column LENGTH="50" DATATYPE="CHAR" name="long_name" CHECK="" struct_type="recommended" DESCRIPTION="The internal identification of the code" form_type="editable" ar_check="1"
></column
>
      <column LENGTH="100" DATATYPE="TEXTBLOCK" name="description" CHECK="" struct_type="recommended" DESCRIPTION="The arbitrary long code description" form_type="editable" ar_check="1"
></column
>
      <column LENGTH="10" DATATYPE="DATE" name="opening_dt" CHECK="NotNull" struct_type="mandatory" DESCRIPTION="Date when this code is defined" form_type="editable" ar_check="1"
></column
>
      <column LENGTH="10" DATATYPE="DATE" name="closing_dt" CHECK="DateDiff 0 5000 opening_dt" struct_type="mandatory" DESCRIPTION="Date when this code definition is revoked" form_type="editable" ar_check="1"
></column
>
      <column LENGTH="22" DATATYPE="TIMESTAMP" name="last_change_dt" CHECK="NotNull" struct_type="mandatory" DESCRIPTION="Timestamp of last change" form_type="readonly" ar_check="1"
></column
>
      <column LENGTH="20" DATATYPE="CHAR" name="last_change_user" CHECK="NotNull" struct_type="mandatory" DESCRIPTION="Who did the last change" form_type="readonly" ar_check="1"
></column
>
      <column LENGTH="1" DATATYPE="BOOL" DEFAULT="FALSE" name="dirty" CHECK="" struct_type="mandatory" DESCRIPTION="report errors from check_integrity" form_type="readonly" ar_check="1"
></column
>
      <column LENGTH="3" DATATYPE="SMALLINT" DEFAULT="1" name="chk_lvl" CHECK="" struct_type="mandatory" DESCRIPTION="check level" form_type="hidden" ar_check="1"
></column
>
      <column LENGTH="20" DATATYPE="BIGINT" name="guid" CHECK="NotNull" struct_type="mandatory" DESCRIPTION="global identifier" form_type="hidden" ar_check="1"
></column
>
      <column LENGTH="3" DATATYPE="CHAR" name="owner" CHECK="NotNull" struct_type="mandatory" DESCRIPTION="record class" form_type="hidden" ar_check="1"
></column
>
      <column LENGTH="3" DATATYPE="BIGINT" DEFAULT="1" name="version" CHECK="NotNull" struct_type="mandatory" DESCRIPTION="version" form_type="hidden" ar_check="1"
></column
>
      <column LENGTH="1" DATATYPE="BOOL" DEFAULT="FALSE" name="synch" CHECK="" struct_type="mandatory" DESCRIPTION="is record targeted for synchronization" form_type="editable" ar_check="1"
></column
>
      <TABLE
>
         <TRIGGER PREINSERT="SetColumn db_code seq_codes__db_code,SetVersion version,SetGuid guid,SetNode owner,SetNow last_change_dt,SetUser last_change_user" POSTINSERT="" PREUPDATE="SetVersion version,SetNow last_change_dt,SetUser last_change_user" POSTUPDATE="" PREDELETE="" POSTDELETE=""
></TRIGGER
>
         <CONSTRAINTS PRIMARYKEY="VIEW:entry_codes;CONCAT:class,ext_code;REF_COL:db_code;WHERE:closing_dt is NULL" SEQUENCE="seq_codes__db_code" INDEX="unique db_code,unique class ext_code closing_dt"
></CONSTRAINTS
>
      </TABLE
>
   </table
>
   <table name="transfer" struct_type="mandatory"
>
      <column LENGTH="20" DATATYPE="BIGINT" name="db_organism" CHECK="NotNull" struct_type="mandatory" DESCRIPTION="Internal database ID" form_type="editable" ar_check="1"
></column
>
      <column LENGTH="20" DATATYPE="CHAR" name="ext_organism" CHECK="NotNull,ReservedStrings,NotSpaceOnly" struct_type="mandatory" DESCRIPTION="external ID of the organism" form_type="editable" ar_check="1"
></column
>
      <column LENGTH="20" DATATYPE="BIGINT" name="db_unit" CHECK="NotNull,ForeignKey unit db_unit,ReservedStrings" struct_type="mandatory" DESCRIPTION="Internal ID of reporting unit" form_type="editable" ar_check="1"
></column
>
      <column LENGTH="20" DATATYPE="BIGINT" name="id_set" CHECK="ForeignKey codes db_code class=ID_SET" struct_type="mandatory" DESCRIPTION="Set of categories for the numbering scheme" form_type="editable" ar_check="1"
></column
>
      <column LENGTH="10" DATATYPE="DATE" name="opening_dt" CHECK="NotNull" struct_type="mandatory" DESCRIPTION="Date when this channel is opened for new data" form_type="editable" ar_check="1"
></column
>
      <column LENGTH="10" DATATYPE="DATE" name="closing_dt" CHECK="DateDiff 0 5000 opening_dt" struct_type="mandatory" DESCRIPTION="Date when this data channel is closed" form_type="editable" ar_check="1"
></column
>
      <column LENGTH="22" DATATYPE="TIMESTAMP" name="last_change_dt" CHECK="NotNull" struct_type="mandatory" DESCRIPTION="Timestamp of last change" form_type="readonly" ar_check="1"
></column
>
      <column LENGTH="20" DATATYPE="CHAR" name="last_change_user" CHECK="NotNull" struct_type="mandatory" DESCRIPTION="Who did the last change" form_type="readonly" ar_check="1"
></column
>
      <column LENGTH="1" DATATYPE="BOOL" DEFAULT="FALSE" name="dirty" CHECK="" struct_type="mandatory" DESCRIPTION="report errors from check_integrity" form_type="readonly" ar_check="1"
></column
>
      <column LENGTH="3" DATATYPE="SMALLINT" DEFAULT="1" name="chk_lvl" CHECK="" struct_type="mandatory" DESCRIPTION="check level" form_type="hidden" ar_check="1"
></column
>
      <column LENGTH="20" DATATYPE="BIGINT" name="guid" CHECK="NotNull" struct_type="mandatory" DESCRIPTION="global identifier" form_type="hidden" ar_check="1"
></column
>
      <column LENGTH="3" DATATYPE="CHAR" name="owner" CHECK="NotNull" struct_type="mandatory" DESCRIPTION="record class" form_type="hidden" ar_check="1"
></column
>
      <column LENGTH="3" DATATYPE="BIGINT" DEFAULT="1" name="version" CHECK="NotNull" struct_type="mandatory" DESCRIPTION="version" form_type="hidden" ar_check="1"
></column
>
      <column LENGTH="1" DATATYPE="BOOL" DEFAULT="FALSE" name="synch" CHECK="" struct_type="mandatory" DESCRIPTION="is record targeted for synchronization" form_type="editable" ar_check="1"
></column
>
      <TABLE
>
         <TRIGGER PREINSERT="SetVersion version,SetGuid guid,SetNode owner,SetNow last_change_dt,SetUser last_change_user" POSTINSERT="" PREUPDATE="SetVersion version,SetNow last_change_dt,SetUser last_change_user" POSTUPDATE="" PREDELETE="" POSTDELETE=""
></TRIGGER
>
         <CONSTRAINTS PRIMARYKEY="VIEW:entry_transfer;CONCAT:db_unit,ext_organism;WHERE:closing_dt is NULL;REF_COL:db_organism" SEQUENCE="seq_transfer__db_organism" INDEX="db_organism,ext_organism db_unit"
></CONSTRAINTS
>
      </TABLE
>
   </table
>
   <table name="organisms" struct_type="mandatory"
>
      <column LENGTH="20" LABEL="organism number" DATATYPE="BIGINT" name="db_organism" CHECK="NotNull,ForeignKey transfer db_organism" struct_type="mandatory" DESCRIPTION="organism Number" form_type="readonly" ar_check="1"
></column
>
      <column LENGTH="20" LABEL="Sire" DATATYPE="BIGINT" name="db_sire" CHECK="IsEqual organisms db_organism db_sex m nullok,ForeignKey transfer db_organism,NotNull" struct_type="mandatory" DESCRIPTION="Sire number" form_type="editable" ar_check="1"
></column
>
      <column LENGTH="20" LABEL="Dam" DATATYPE="BIGINT" name="db_dam" CHECK="IsEqual organisms db_organism db_sex f nullok,ForeignKey transfer db_organism,NotNull" struct_type="mandatory" DESCRIPTION="Dam number" form_type="editable" ar_check="1"
></column
>
      <column LENGTH="5" LABEL="Sex" DATATYPE="BIGINT" name="db_sex" CHECK="ForeignKey codes db_code class=SEX,NotNull" struct_type="mandatory" CHECK1="ForeignKey codes db_code class=SEX" DESCRIPTION="The sex of the animal" form_type="editable" ar_check="1"
></column
>
      <column LENGTH="10" LABEL="Birth date" DATATYPE="DATE" name="birth_dt" CHECK="AlternativeFields birth_year" struct_type="mandatory" DESCRIPTION="Birthday of the animal" form_type="editable" ar_check="1"
></column
>
      <column LENGTH="4" LABEL="Birth Year" DATATYPE="CHAR" name="birth_year" CHECK="AlternativeFields birth_dt,IsANumber" struct_type="optional" DESCRIPTION="Birthyear is used we do not know the birthday exactly" form_type="editable" ar_check="1"
></column
>
      <column LENGTH="20" LABEL="Latitude" DATATYPE="BIGFLOAT" name="latitude" CHECK="IsAFloat" struct_type="optional" DESCRIPTION="S/N latitude - decimal degrees" form_type="editable" ar_check="1"
></column
>
      <column LENGTH="20" LABEL="Longitude" DATATYPE="BIGFLOAT" name="longitude" CHECK="IsAFloat" struct_type="optional" DESCRIPTION="W/S longitude - decimal degrees" form_type="editable" ar_check="1"
></column
>
      <column LENGTH="6" LABEL="Donor type" DATATYPE="BIGINT" name="db_donor_type" CHECK="ForeignKey codes db_code class=DONOR_TYPE,NotNull" struct_type="optional" DESCRIPTION="Type of the donor (animal or plant)" form_type="editable" ar_check="1"
></column
>
      <column LENGTH="6" LABEL="Species" DATATYPE="BIGINT" name="db_species" CHECK="NotNull,ForeignKey codes db_code class=SPECIES" struct_type="optional" DESCRIPTION="Species of the breed" form_type="editable" ar_check="1"
></column
>
      <column LENGTH="6" LABEL="Breed" DATATYPE="BIGINT" name="db_breed" CHECK="NotNull,ForeignKey codes db_code class=BREED" struct_type="optional" DESCRIPTION="Animal breeds or plant varieties" form_type="editable" ar_check="1"
></column
>
      <column LENGTH="20" LABEL="Photo" DATATYPE="BIGINT" name="db_photo" CHECK="ForeignKey blobs blob_id" struct_type="optional" DESCRIPTION="Picture of the animal or plant" form_type="editable" ar_check="1"
></column
>
      <column LENGTH="50" LABEL="Comments" DATATYPE="CHAR" name="comment" CHECK="" struct_type="optional" DESCRIPTION="Comments" form_type="editable" ar_check="1"
></column
>
      <column LENGTH="10" DATATYPE="CHAR" name="la_rep" CHECK="List NEW SELECTION SERVICE FARROW WEANING EXIT" struct_type="mandatory" DESCRIPTION="last_action in reproduction" form_type="hidden" ar_check="1"
></column
>
      <column LENGTH="10" DATATYPE="DATE" name="la_rep_dt" CHECK="" struct_type="mandatory" DESCRIPTION="last_action in reproduction DATE" form_type="hidden" ar_check="1"
></column
>
      <column LENGTH="22" DATATYPE="TIMESTAMP" name="last_change_dt" CHECK="NotNull" struct_type="mandatory" DESCRIPTION="Timestamp of last change" form_type="readonly" ar_check="1"
></column
>
      <column LENGTH="20" DATATYPE="CHAR" name="last_change_user" CHECK="NotNull" struct_type="mandatory" DESCRIPTION="Who did the last change" form_type="readonly" ar_check="1"
></column
>
      <column LENGTH="1" DATATYPE="BOOL" DEFAULT="FALSE" name="dirty" CHECK="" struct_type="mandatory" DESCRIPTION="report errors from check_integrity" form_type="readonly" ar_check="1"
></column
>
      <column LENGTH="3" DATATYPE="SMALLINT" DEFAULT="1" name="chk_lvl" CHECK="" struct_type="mandatory" DESCRIPTION="check level" form_type="hidden" ar_check="1"
></column
>
      <column LENGTH="20" DATATYPE="BIGINT" name="guid" CHECK="NotNull" struct_type="mandatory" DESCRIPTION="global identifier" form_type="hidden" ar_check="1"
></column
>
      <column LENGTH="3" DATATYPE="CHAR" name="owner" CHECK="NotNull" struct_type="mandatory" DESCRIPTION="record class" form_type="hidden" ar_check="1"
></column
>
      <column LENGTH="3" DATATYPE="BIGINT" DEFAULT="1" name="version" CHECK="NotNull" struct_type="mandatory" DESCRIPTION="version" form_type="hidden" ar_check="1"
></column
>
      <column LENGTH="1" DATATYPE="BOOL" DEFAULT="FALSE" name="synch" CHECK="" struct_type="mandatory" DESCRIPTION="is record targeted for synchronization" form_type="editable" ar_check="1"
></column
>
      <column LENGTH="20" LABEL="Hybrid" DATATYPE="BIGINT" name="db_hybrid" CHECK="ForeignKey codes db_code class=HYBRID" struct_type="recommended" DESCRIPTION="Purebred or hybrid" form_type="editable" ar_check="1"
></column
>
      <TABLE
>
         <TRIGGER PREINSERT="SetVersion version,SetGuid guid,SetNode owner,SetNow last_change_dt,SetUser last_change_user" POSTINSERT="" PREUPDATE="SetVersion version,SetNow last_change_dt,SetUser last_change_user" POSTUPDATE="" PREDELETE="" POSTDELETE=""
></TRIGGER
>
         <CONSTRAINTS PRIMARYKEY="" SEQUENCE="" INDEX="unique db_organism"
></CONSTRAINTS
>
      </TABLE
>
   </table
>
   <table name="storage" struct_type="optional"
>
      <column LENGTH="20" LABEL="Storage ID" DATATYPE="BIGINT" name="storage_id" CHECK="NotNull" struct_type="optional" DESCRIPTION="ID for the unit place where the material is placed" form_type="editable" ar_check="1"
></column
>
      <column LENGTH="20" LABEL="Location" DATATYPE="CHAR" name="storage_name" CHECK="NotNull,NotSpaceOnly" struct_type="optional" DESCRIPTION="Name of storage place" form_type="editable" ar_check="1"
></column
>
      <column LENGTH="20" DATATYPE="BIGINT" name="parent_id" CHECK="NotNull" struct_type="optional" DESCRIPTION="Parent node in hierarchical data tree (storage_id)" form_type="editable" ar_check="1"
></column
>
      <column LENGTH="50" LABEL="Comments" DATATYPE="TEXTBLOCK" name="comment" CHECK="" struct_type="optional" DESCRIPTION="Free text for comments" form_type="editable" ar_check="1"
></column
>
      <column LENGTH="3" DATATYPE="SMALLINT" name="chk_lvl" CHECK="" struct_type="mandatory" DESCRIPTION="Check level" form_type="editable" ar_check="1"
></column
>
      <column LENGTH="1" DATATYPE="BOOL" name="dirty" CHECK="" struct_type="mandatory" DESCRIPTION="Report errors from check_integrity" form_type="editable" ar_check="1"
></column
>
      <column LENGTH="20" DATATYPE="HUGEINT" name="guid" CHECK="NotNull" struct_type="mandatory" DESCRIPTION="Global unique identifier" form_type="editable" ar_check="1"
></column
>
      <column LENGTH="22" LABEL="Last change date" DATATYPE="TIMESTAMP" name="last_change_dt" CHECK="NotNull" struct_type="mandatory" DESCRIPTION="Timestamp of the last change" form_type="editable" ar_check="1"
></column
>
      <column LENGTH="20" LABEL="Last change user" DATATYPE="CHAR" name="last_change_user" CHECK="NotNull" struct_type="mandatory" DESCRIPTION="Who did the last change" form_type="editable" ar_check="1"
></column
>
      <column LENGTH="20" DATATYPE="CHAR" name="owner" CHECK="NotNull" struct_type="mandatory" DESCRIPTION="Record class" form_type="editable" ar_check="1"
></column
>
      <column LENGTH="1" DATATYPE="BOOL" name="synch" CHECK="" struct_type="mandatory" DESCRIPTION="Is the record targeted for synchronization" form_type="editable" ar_check="1"
></column
>
      <column LENGTH="5" DATATYPE="SMALLINT" name="version" CHECK="NotNull" struct_type="mandatory" DESCRIPTION="Record version" form_type="editable" ar_check="1"
></column
>
      <TABLE
>
         <TRIGGER PREINSERT="SetVersion version,SetGuid guid,SetNode owner,SetNow last_change_dt,SetUser last_change_user" POSTINSERT="" PREUPDATE="SetVersion version,SetNow last_change_dt,SetUser last_change_user" POSTUPDATE="" PREDELETE="" POSTDELETE=""
></TRIGGER
>
         <CONSTRAINTS PRIMARYKEY="" SEQUENCE="seq_storage__storage_id" INDEX="unique storage_id"
></CONSTRAINTS
>
      </TABLE
>
   </table
>
   <table name="protocols" struct_type="optional"
>
      <column LENGTH="10" LABEL="Protocol ID" DATATYPE="BIGINT" name="protocol_id" CHECK="NotNull,ForeignKey blobs blob_id" struct_type="optional" DESCRIPTION="Internal ID for BLOB" form_type="editable" ar_check="1"
></column
>
      <column LENGTH="8" LABEL="Protocol" DATATYPE="CHAR" name="protocol_name" CHECK="NotNull,NotSpaceOnly" struct_type="optional" DESCRIPTION="A short name such as: SC2005, SC2006" form_type="editable" ar_check="1"
></column
>
      <column LENGTH="50" LABEL="Comment" DATATYPE="TEXTBLOCK" name="comment" CHECK="" struct_type="optional" DESCRIPTION="Free text for comments" form_type="editable" ar_check="1"
></column
>
      <column LENGTH="3" DATATYPE="SMALLINT" name="chk_lvl" CHECK="" struct_type="mandatory" DESCRIPTION="Check level" form_type="editable" ar_check="1"
></column
>
      <column LENGTH="1" DATATYPE="BOOL" name="dirty" CHECK="" struct_type="mandatory" DESCRIPTION="Report errors from check_integrity" form_type="editable" ar_check="1"
></column
>
      <column LENGTH="20" DATATYPE="HUGEINT" name="guid" CHECK="NotNull" struct_type="mandatory" DESCRIPTION="Global unique identifier" form_type="editable" ar_check="1"
></column
>
      <column LENGTH="22" LABEL="Last change date" DATATYPE="TIMESTAMP" name="last_change_dt" CHECK="NotNull" struct_type="mandatory" DESCRIPTION="Timestamp of the last change" form_type="editable" ar_check="1"
></column
>
      <column LENGTH="20" LABEL="Last change user" DATATYPE="CHAR" name="last_change_user" CHECK="NotNull" struct_type="mandatory" DESCRIPTION="Who did the last change" form_type="editable" ar_check="1"
></column
>
      <column LENGTH="20" DATATYPE="CHAR" name="owner" CHECK="NotNull" struct_type="mandatory" DESCRIPTION="Record class" form_type="editable" ar_check="1"
></column
>
      <column LENGTH="1" DATATYPE="BOOL" name="synch" CHECK="" struct_type="mandatory" DESCRIPTION="Is the record targeted for synchronization" form_type="editable" ar_check="1"
></column
>
      <column LENGTH="5" DATATYPE="SMALLINT" name="version" CHECK="NotNull" struct_type="mandatory" DESCRIPTION="Record version" form_type="editable" ar_check="1"
></column
>
      <column LENGTH="6" LABEL="Protocol Type" DATATYPE="BIGINT" name="db_protocol_type" CHECK="NotNull,ForeignKey codes db_code class=PROTOCOL_TYPE" struct_type="optional" DESCRIPTION="Type of the protocol" form_type="editable" ar_check="1"
></column
>
      <TABLE
>
         <TRIGGER PREINSERT="SetVersion version,SetGuid guid,SetNode        owner,SetNow last_change_dt,SetUser last_change_user" POSTINSERT="" PREUPDATE="SetVersion version,SetNow      last_change_dt,SetUser last_change_user" POSTUPDATE="" PREDELETE="" POSTDELETE=""
></TRIGGER
>
         <CONSTRAINTS PRIMARYKEY="" SEQUENCE="" INDEX=""
></CONSTRAINTS
>
      </TABLE
>
   </table
>
   <table name="projects" struct_type="optional"
>
      <column LENGTH="3" DATATYPE="SMALLINT" name="chk_lvl" CHECK="" struct_type="mandatory" DESCRIPTION="Check level" form_type="editable" ar_check="1"
></column
>
      <column LENGTH="1" DATATYPE="BOOL" name="dirty" CHECK="" struct_type="mandatory" DESCRIPTION="Report errors from check_integrity" form_type="editable" ar_check="1"
></column
>
      <column LENGTH="20" DATATYPE="HUGEINT" name="guid" CHECK="NotNull" struct_type="mandatory" DESCRIPTION="Global unique identifier" form_type="editable" ar_check="1"
></column
>
      <column LENGTH="22" LABEL="Last change date" DATATYPE="TIMESTAMP" name="last_change_dt" CHECK="NotNull" struct_type="mandatory" DESCRIPTION="Timestamp of the last change" form_type="editable" ar_check="1"
></column
>
      <column LENGTH="20" LABEL="Last change user" DATATYPE="CHAR" name="last_change_user" CHECK="NotNull" struct_type="mandatory" DESCRIPTION="Who did the last change" form_type="editable" ar_check="1"
></column
>
      <column LENGTH="20" DATATYPE="CHAR" name="owner" CHECK="NotNull" struct_type="mandatory" DESCRIPTION="Record class" form_type="editable" ar_check="1"
></column
>
      <column LENGTH="1" DATATYPE="BOOL" name="synch" CHECK="" struct_type="mandatory" DESCRIPTION="Is the record targeted for synchronization" form_type="editable" ar_check="1"
></column
>
      <column LENGTH="5" DATATYPE="SMALLINT" name="version" CHECK="NotNull" struct_type="mandatory" DESCRIPTION="Record version" form_type="editable" ar_check="1"
></column
>
      <column LENGTH="19" LABEL="Project ID" DATATYPE="BIGINT" name="project_id" CHECK="NotNull" struct_type="optional" DESCRIPTION="Internal identification of the project" form_type="editable" ar_check="1"
></column
>
      <column LENGTH="50" LABEL="Project Name" DATATYPE="CHAR" name="project_name" CHECK="NotNull" struct_type="optional" DESCRIPTION="Name of the project (e.g., Chicken Sampling VN08) must be unique (i.e. two&#10;different projects cannot keep the same name)" form_type="editable" ar_check="1"
></column
>
      <column LENGTH="20" LABEL="Keyword" DATATYPE="CHAR" name="keyword" CHECK="NotNull,NotSpaceOnly" struct_type="optional" DESCRIPTION="A word or a phase of words without spaces used in a reference work to link to the project" form_type="editable" ar_check="1"
></column
>
      <column LENGTH="10" LABEL="Begin Date" DATATYPE="DATE" name="begin_dt" CHECK="" struct_type="optional" DESCRIPTION="Date when the project starts (date format: DD-MM-YYY)" form_type="editable" ar_check="1"
></column
>
      <column LENGTH="10" LABEL="Finish date" DATATYPE="DATE" name="finish_dt" CHECK="Compare &gt; begin_dt" struct_type="optional" DESCRIPTION="Date when the project will finish (date format: DD-MM-YYY)" form_type="editable" ar_check="1"
></column
>
      <column LENGTH="50" LABEL="Description" DATATYPE="CHAR" name="description" CHECK="" struct_type="optional" DESCRIPTION="You can write a short description of your project. Other details such as the project coordinator who manages all activities in&#10;the project, project funds, .. should be put here." form_type="editable" ar_check="1"
></column
>
      <column LENGTH="50" LABEL="Comments" DATATYPE="TEXTBLOCK" name="comment" CHECK="" struct_type="optional" DESCRIPTION="Comments or notes" form_type="editable" ar_check="1"
></column
>
      <TABLE
>
         <TRIGGER PREINSERT="SetVersion version,SetGuid guid,SetNode owner,SetNow last_change_dt,SetUser last_change_user,SetColumn project_id seq_projects__project_id" POSTINSERT="" PREUPDATE="SetVersion version,SetNow last_change_dt,SetUser last_change_user" POSTUPDATE="" PREDELETE="" POSTDELETE=""
></TRIGGER
>
         <CONSTRAINTS PRIMARYKEY="" SEQUENCE="seq_projects__project_id" INDEX="unique project_id,unique project_name"
></CONSTRAINTS
>
      </TABLE
>
   </table
>
   <table name="samples" struct_type="optional"
>
      <column LENGTH="3" DATATYPE="SMALLINT" name="chk_lvl" CHECK="" struct_type="mandatory" DESCRIPTION="Check level" form_type="editable" ar_check="1"
></column
>
      <column LENGTH="1" DATATYPE="BOOL" name="dirty" CHECK="" struct_type="mandatory" DESCRIPTION="Report errors from check_integrity" form_type="editable" ar_check="1"
></column
>
      <column LENGTH="20" DATATYPE="HUGEINT" name="guid" CHECK="NotNull" struct_type="mandatory" DESCRIPTION="Global unique identifier" form_type="editable" ar_check="1"
></column
>
      <column LENGTH="22" LABEL="Last change date" DATATYPE="TIMESTAMP" name="last_change_dt" CHECK="NotNull" struct_type="mandatory" DESCRIPTION="Timestamp of the last change" form_type="editable" ar_check="1"
></column
>
      <column LENGTH="20" LABEL="Last change user" DATATYPE="CHAR" name="last_change_user" CHECK="NotNull" struct_type="mandatory" DESCRIPTION="Who did the last change" form_type="editable" ar_check="1"
></column
>
      <column LENGTH="20" DATATYPE="CHAR" name="owner" CHECK="NotNull" struct_type="mandatory" DESCRIPTION="Record class" form_type="editable" ar_check="1"
></column
>
      <column LENGTH="1" DATATYPE="BOOL" name="synch" CHECK="" struct_type="mandatory" DESCRIPTION="Is the record targeted for synchronization" form_type="editable" ar_check="1"
></column
>
      <column LENGTH="5" DATATYPE="SMALLINT" name="version" CHECK="NotNull" struct_type="mandatory" DESCRIPTION="Record version" form_type="editable" ar_check="1"
></column
>
      <column LENGTH="19" LABEL="Sample ID" DATATYPE="BIGINT" name="sample_id" CHECK="NotNull" struct_type="optional" DESCRIPTION="Internal Sample ID" form_type="editable" ar_check="1"
></column
>
      <column LENGTH="50" LABEL="External Sample" DATATYPE="CHAR" name="ext_sample" CHECK="NotNull" struct_type="optional" DESCRIPTION="External identification of the sample or external number of the vessel" form_type="editable" ar_check="1"
></column
>
      <column LENGTH="19" LABEL="Organism ID" DATATYPE="BIGINT" name="db_organism" CHECK="ForeignKey transfer db_organism" struct_type="optional" DESCRIPTION="Animal or Plant ID" form_type="editable" ar_check="1"
></column
>
      <column LENGTH="20" LABEL="Type of Vessel" DATATYPE="BIGINT" name="db_vessel_type" CHECK="NotNull,ForeignKey codes db_code class=VESSEL_TYPE" struct_type="optional" DESCRIPTION="Type of vessel used to store the samples" form_type="editable" ar_check="1"
></column
>
      <column LENGTH="6" LABEL="Material type" DATATYPE="BIGINT" name="db_material_type" CHECK="NotNull,ForeignKey codes db_code class=MATERIAL_TYPE" struct_type="optional" DESCRIPTION="Type of genetic materials or samples" form_type="editable" ar_check="1"
></column
>
      <column LENGTH="6" LABEL="User ID" DATATYPE="BIGINT" name="db_user" CHECK="NotNull" struct_type="optional" DESCRIPTION="User who collected or extracted the sample" form_type="editable" ar_check="1"
></column
>
      <column LENGTH="19" LABEL="Protocol ID" DATATYPE="BIGINT" name="protocol_id" CHECK="NotNull,ForeignKey protocols protocol_id" struct_type="optional" DESCRIPTION="Protocol ID" form_type="editable" ar_check="1"
></column
>
      <column LENGTH="10" LABEL="Production date" DATATYPE="DATE" name="production_dt" CHECK="" struct_type="optional" DESCRIPTION="Production date when you collect the samples" form_type="editable" ar_check="1"
></column
>
      <column LENGTH="10" LABEL="Storage date" DATATYPE="DATE" name="storage_dt" CHECK="Compare &gt;= production_dt" struct_type="optional" DESCRIPTION="Storage date when the samples are sent to the storage places" form_type="editable" ar_check="1"
></column
>
      <column LENGTH="50" LABEL="Comments" DATATYPE="CHAR" name="comment" CHECK="" struct_type="optional" DESCRIPTION="Comments" form_type="editable" ar_check="1"
></column
>
      <TABLE
>
         <TRIGGER PREINSERT="SetVersion version,SetGuid guid,SetNode owner,SetNow last_change_dt,SetUser last_change_user" POSTINSERT="" PREUPDATE="SetVersion version,SetNow last_change_dt,SetUser last_change_user" POSTUPDATE="" PREDELETE="" POSTDELETE=""
></TRIGGER
>
         <CONSTRAINTS PRIMARYKEY="" SEQUENCE="seq_samples__sample_id" INDEX="unique sample_id,unique ext_sample"
></CONSTRAINTS
>
      </TABLE
>
   </table
>
   <table name="storage_samples" struct_type="optional"
>
      <column LENGTH="3" DATATYPE="SMALLINT" name="chk_lvl" CHECK="" struct_type="mandatory" DESCRIPTION="Check level" form_type="editable" ar_check="1"
></column
>
      <column LENGTH="1" DATATYPE="BOOL" name="dirty" CHECK="" struct_type="mandatory" DESCRIPTION="Report errors from check_integrity" form_type="editable" ar_check="1"
></column
>
      <column LENGTH="20" DATATYPE="HUGEINT" name="guid" CHECK="NotNull" struct_type="mandatory" DESCRIPTION="Global unique identifier" form_type="editable" ar_check="1"
></column
>
      <column LENGTH="22" LABEL="Last change date" DATATYPE="TIMESTAMP" name="last_change_dt" CHECK="NotNull" struct_type="mandatory" DESCRIPTION="Timestamp of the last change" form_type="editable" ar_check="1"
></column
>
      <column LENGTH="20" LABEL="Last change user" DATATYPE="CHAR" name="last_change_user" CHECK="NotNull" struct_type="mandatory" DESCRIPTION="Who did the last change" form_type="editable" ar_check="1"
></column
>
      <column LENGTH="20" DATATYPE="CHAR" name="owner" CHECK="NotNull" struct_type="mandatory" DESCRIPTION="Record class" form_type="editable" ar_check="1"
></column
>
      <column LENGTH="1" DATATYPE="BOOL" name="synch" CHECK="" struct_type="mandatory" DESCRIPTION="Is the record targeted for synchronization" form_type="editable" ar_check="1"
></column
>
      <column LENGTH="5" DATATYPE="SMALLINT" name="version" CHECK="NotNull" struct_type="mandatory" DESCRIPTION="Record version" form_type="editable" ar_check="1"
></column
>
      <column LENGTH="19" LABEL="Storage ID" DATATYPE="BIGINT" name="storage_id" CHECK="NotNull,ForeignKey storage storage_id" struct_type="optional" DESCRIPTION="Storage ID" form_type="editable" ar_check="1"
></column
>
      <column LENGTH="19" LABEL="Sample ID" DATATYPE="BIGINT" name="sample_id" CHECK="NotNull,ForeignKey samples sample_id" struct_type="optional" DESCRIPTION="Sample ID" form_type="editable" ar_check="1"
></column
>
      <column LENGTH="8" LABEL="Volume" DATATYPE="SMALLINT" name="no_units" CHECK="IsANumber,NotNull" struct_type="optional" DESCRIPTION="For semen: the number of straws (replicates)&#10;For liquids: amount in units, like milliliter or grams. &#10;They all have the same sample ID. What the unit is, the user has to define (ml or g or kg). This could be put in the protocol or comment field." form_type="editable" ar_check="1"
></column
>
      <TABLE
>
         <TRIGGER PREINSERT="SetVersion version,SetGuid guid,SetNode owner,SetNow last_change_dt,SetUser last_change_user" POSTINSERT="" PREUPDATE="SetVersion version,SetNow last_change_dt,SetUser last_change_user" POSTUPDATE="" PREDELETE="" POSTDELETE=""
></TRIGGER
>
         <CONSTRAINTS PRIMARYKEY="" SEQUENCE="" INDEX=""
></CONSTRAINTS
>
      </TABLE
>
   </table
>
   <table name="sample_collection" struct_type="optional"
>
      <column LENGTH="3" LABEL="" DATATYPE="SMALLINT" name="chk_lvl" CHECK="" struct_type="mandatory" DESCRIPTION="Check level"
></column
>
      <column LENGTH="1" LABEL="" DATATYPE="BOOL" name="dirty" CHECK="" struct_type="mandatory" DESCRIPTION="Report errors from check_integrity"
></column
>
      <column LENGTH="20" LABEL="" DATATYPE="HUGEINT" name="guid" CHECK="NotNull" struct_type="mandatory" DESCRIPTION="Global unique identifier"
></column
>
      <column LENGTH="22" LABEL="Last change date" DATATYPE="TIMESTAMP" name="last_change_dt" CHECK="NotNull" struct_type="mandatory" DESCRIPTION="Timestamp of the last change"
></column
>
      <column LENGTH="20" LABEL="Last change user" DATATYPE="CHAR" name="last_change_user" CHECK="NotNull" struct_type="mandatory" DESCRIPTION="Who did the last change"
></column
>
      <column LENGTH="20" LABEL="" DATATYPE="CHAR" name="owner" CHECK="NotNull" struct_type="mandatory" DESCRIPTION="Record class"
></column
>
      <column LENGTH="1" LABEL="" DATATYPE="BOOL" name="synch" CHECK="" struct_type="mandatory" DESCRIPTION="Is the record targeted for synchronization"
></column
>
      <column LENGTH="5" LABEL="" DATATYPE="SMALLINT" name="version" CHECK="NotNull" struct_type="mandatory" DESCRIPTION="Record version"
></column
>
      <column LENGTH="19" LABEL="Sample ID" DATATYPE="BIGINT" DEFAULT="" name="sample_id" CHECK="ForeignKey samples sample_id" struct_type="optional" DESCRIPTION="Sample ID"
></column
>
      <column LENGTH="19" LABEL="Project ID" DATATYPE="BIGINT" DEFAULT="" name="project_id" CHECK="ForeignKey projects project_id" struct_type="optional" DESCRIPTION="Project ID"
></column
>
      <column LENGTH="1" LABEL="Reused Sample" DATATYPE="CHAR" DEFAULT="" name="reused" CHECK="NotNull, List N R" struct_type="optional" DESCRIPTION="N: New sample, R: Reused sample"
></column
>
      <TABLE
>
         <TRIGGER PREINSERT="SetVersion version,SetGuid guid,SetNode owner,SetNow last_change_dt,SetUser last_change_user" POSTINSERT="" PREUPDATE="SetVersion version,SetNow last_change_dt,SetUser last_change_user" POSTUPDATE="" PREDELETE="" POSTDELETE=""
></TRIGGER
>
         <CONSTRAINTS PRIMARYKEY="" SEQUENCE="" INDEX=""
></CONSTRAINTS
>
      </TABLE
>
   </table
>

   <table name="dna_extraction" struct_type="optional"
>
      <column LENGTH="3" LABEL="" DATATYPE="SMALLINT" name="chk_lvl" CHECK="" struct_type="mandatory" DESCRIPTION="Check level"
></column
>
      <column LENGTH="1" LABEL="" DATATYPE="BOOL" name="dirty" CHECK="" struct_type="mandatory" DESCRIPTION="Report errors from check_integrity"
></column
>
      <column LENGTH="20" LABEL="" DATATYPE="HUGEINT" name="guid" CHECK="NotNull" struct_type="mandatory" DESCRIPTION="Global unique identifier"
></column
>
      <column LENGTH="22" LABEL="Last change date" DATATYPE="TIMESTAMP" name="last_change_dt" CHECK="NotNull" struct_type="mandatory" DESCRIPTION="Timestamp of the last change"
></column
>
      <column LENGTH="20" LABEL="Last change user" DATATYPE="CHAR" name="last_change_user" CHECK="NotNull" struct_type="mandatory" DESCRIPTION="Who did the last change"
></column
>
      <column LENGTH="20" LABEL="" DATATYPE="CHAR" name="owner" CHECK="NotNull" struct_type="mandatory" DESCRIPTION="Record class"
></column
>
      <column LENGTH="1" LABEL="" DATATYPE="BOOL" name="synch" CHECK="" struct_type="mandatory" DESCRIPTION="Is the record targeted for synchronization"
></column
>
      <column LENGTH="5" LABEL="" DATATYPE="SMALLINT" name="version" CHECK="NotNull" struct_type="mandatory" DESCRIPTION="Record version"
></column
>
      <column LENGTH="19" LABEL="DNA ID" DATATYPE="BIGINT" DEFAULT="" name="dna_id" CHECK="ForeignKey samples sample_id" struct_type="mandatory" DESCRIPTION="New ID for DNA"
></column
>
      <column LENGTH="19" LABEL="Sample ID" DATATYPE="BIGINT" DEFAULT="" name="sample_id" CHECK="ForeignKey samples sample_id" struct_type="mandatory" DESCRIPTION="Sample ID which DNA is extracted from"
></column
>
      <column LENGTH="19" LABEL="Project ID" DATATYPE="BIGINT" DEFAULT="" name="project_id" CHECK="ForeignKey projects project_id" struct_type="mandatory" DESCRIPTION="Project ID"
></column
>
      <column LENGTH="19" LABEL="Validation ID" DATATYPE="BIGINT" DEFAULT="" name="validation_id" CHECK="ForeignKey validation validation_id" struct_type="optional" DESCRIPTION="Validation ID"
></column
>
      <column LENGTH="4" LABEL="DNA concentration" DATATYPE="SMALLFLOAT" DEFAULT="" name="dna_concentration" CHECK="IsAFloat" struct_type="optional" DESCRIPTION="DNA concentration"
></column
>
      <column LENGTH="4" LABEL="DNA purity" DATATYPE="SMALLFLOAT" DEFAULT="" name="dna_purity" CHECK="IsANumber" struct_type="optional" DESCRIPTION="DNA purity"
></column
>     
      <column LENGTH="1" LABEL="Reused Sample" DATATYPE="CHAR" DEFAULT="" name="reused" CHECK="NotNull, List N R" struct_type="optional" DESCRIPTION="N: New sample, R: Reused sample"
></column
>
      <TABLE
>
         <TRIGGER PREINSERT="SetVersion version,SetGuid guid,SetNode owner,SetNow last_change_dt,SetUser last_change_user" POSTINSERT="" PREUPDATE="SetVersion version,SetNow last_change_dt,SetUser last_change_user" POSTUPDATE="" PREDELETE="" POSTDELETE=""
></TRIGGER
>
         <CONSTRAINTS PRIMARYKEY="" SEQUENCE="" INDEX=""
></CONSTRAINTS
>
      </TABLE
>
   </table
>

   <table name="validation" struct_type="optional"
>
      <column LENGTH="19" LABEL="Validation ID" DATATYPE="BIGINT" name="validation_id" CHECK="NotNull" struct_type="mandatory" DESCRIPTION="Internal ID" form_type="editable" ar_check="1"
></column
>
      <column LENGTH="19" LABEL="Gel ID" DATATYPE="BIGINT" DEFAULT="" name="gel_id" CHECK="ForeignKey blobs blob_id" struct_type="mandatory" DESCRIPTION="Gel ID"
></column
>
      <column LENGTH="19" LABEL="Protocol ID" DATATYPE="BIGINT" DEFAULT="" name="protocol_id" CHECK="ForeignKey protocols protocol_id" struct_type="mandatory" DESCRIPTION="Protocol ID"
></column
>
      <column LENGTH="50" LABEL="Comment" DATATYPE="TEXTBLOCK" name="comment" CHECK="" struct_type="optional" DESCRIPTION="Free text for comments" form_type="editable" ar_check="1"
></column
>
      <column LENGTH="3" DATATYPE="SMALLINT" name="chk_lvl" CHECK="" struct_type="mandatory" DESCRIPTION="Check level" form_type="editable" ar_check="1"
></column
>
      <column LENGTH="1" DATATYPE="BOOL" name="dirty" CHECK="" struct_type="mandatory" DESCRIPTION="Report errors from check_integrity" form_type="editable" ar_check="1"
></column
>
      <column LENGTH="20" DATATYPE="HUGEINT" name="guid" CHECK="NotNull" struct_type="mandatory" DESCRIPTION="Global unique identifier" form_type="editable" ar_check="1"
></column
>
      <column LENGTH="22" LABEL="Last change date" DATATYPE="TIMESTAMP" name="last_change_dt" CHECK="NotNull" struct_type="mandatory" DESCRIPTION="Timestamp of the last change" form_type="editable" ar_check="1"
></column
>
      <column LENGTH="20" LABEL="Last change user" DATATYPE="CHAR" name="last_change_user" CHECK="NotNull" struct_type="mandatory" DESCRIPTION="Who did the last change" form_type="editable" ar_check="1"
></column
>
      <column LENGTH="20" DATATYPE="CHAR" name="owner" CHECK="NotNull" struct_type="mandatory" DESCRIPTION="Record class" form_type="editable" ar_check="1"
></column
>
      <column LENGTH="1" DATATYPE="BOOL" name="synch" CHECK="" struct_type="mandatory" DESCRIPTION="Is the record targeted for synchronization" form_type="editable" ar_check="1"
></column
>
      <column LENGTH="5" DATATYPE="SMALLINT" name="version" CHECK="NotNull" struct_type="mandatory" DESCRIPTION="Record version" form_type="editable" ar_check="1"
></column
>
      <TABLE
>
         <TRIGGER PREINSERT="SetVersion version,SetGuid guid,SetNode        owner,SetNow last_change_dt,SetUser last_change_user" POSTINSERT="" PREUPDATE="SetVersion version,SetNow      last_change_dt,SetUser last_change_user" POSTUPDATE="" PREDELETE="" POSTDELETE=""
></TRIGGER
>
         <CONSTRAINTS PRIMARYKEY="" SEQUENCE="seq_validation__validation_id" INDEX=""
></CONSTRAINTS
>
      </TABLE
>
   </table
>

   <table name="gel_images" struct_type="optional"
>
      <column LENGTH="19" LABEL="GEL ID" DATATYPE="BIGINT" DEFAULT="" name="gel_id" CHECK="ForeignKey blobs blob_id" struct_type="mandatory" DESCRIPTION="GEL ID"
></column
>
      <column LENGTH="19" LABEL="DNA ID" DATATYPE="BIGINT" DEFAULT="" name="sample_id" CHECK="ForeignKey samples sample_id" struct_type="mandatory" DESCRIPTION="Sample ID"
></column
>
      <column LENGTH="10" LABEL="Lane number" DATATYPE="SMALLINT" DEFAULT="" name="lane" CHECK="" struct_type="optional" DESCRIPTION="The name of the lane which is used to find the sample inside the gel image"
></column
>
      <column LENGTH="1" LABEL="Valid or Invalid" DATATYPE="CHAR" DEFAULT="" name="valid" CHECK="NotNull, List Y N" struct_type="mandatory" DESCRIPTION="Y: Valid, N: Invalid"
></column
>
      <column LENGTH="3" LABEL="" DATATYPE="SMALLINT" name="chk_lvl" CHECK="" struct_type="mandatory" DESCRIPTION="Check level"
></column
>
      <column LENGTH="1" LABEL="" DATATYPE="BOOL" name="dirty" CHECK="" struct_type="mandatory" DESCRIPTION="Report errors from check_integrity"
></column
>
      <column LENGTH="20" LABEL="" DATATYPE="HUGEINT" name="guid" CHECK="NotNull" struct_type="mandatory" DESCRIPTION="Global unique identifier"
></column
>
      <column LENGTH="22" LABEL="Last change date" DATATYPE="TIMESTAMP" name="last_change_dt" CHECK="NotNull" struct_type="mandatory" DESCRIPTION="Timestamp of the last change"
></column
>
      <column LENGTH="20" LABEL="Last change user" DATATYPE="CHAR" name="last_change_user" CHECK="NotNull" struct_type="mandatory" DESCRIPTION="Who did the last change"
></column
>
      <column LENGTH="20" LABEL="" DATATYPE="CHAR" name="owner" CHECK="NotNull" struct_type="mandatory" DESCRIPTION="Record class"
></column
>
      <column LENGTH="1" LABEL="" DATATYPE="BOOL" name="synch" CHECK="" struct_type="mandatory" DESCRIPTION="Is the record targeted for synchronization"
></column
>
      <column LENGTH="5" LABEL="" DATATYPE="SMALLINT" name="version" CHECK="NotNull" struct_type="mandatory" DESCRIPTION="Record version"
></column
>
      <TABLE
>
         <TRIGGER PREINSERT="SetVersion version,SetGuid guid,SetNode owner,SetNow last_change_dt,SetUser last_change_user" POSTINSERT="" PREUPDATE="SetVersion version,SetNow last_change_dt,SetUser last_change_user" POSTUPDATE="" PREDELETE="" POSTDELETE=""
></TRIGGER
>
         <CONSTRAINTS PRIMARYKEY="" SEQUENCE="" INDEX=""
></CONSTRAINTS
>
      </TABLE
>
   </table
>

   <table name="markers" struct_type="optional"
>
      <column LENGTH="6" LABEL="Marker ID" DATATYPE="SMALLINT" name="marker_id" CHECK="NotNull" struct_type="mandatory" DESCRIPTION="Marker ID" form_type="editable" ar_check="1"
></column
>
      <column LENGTH="30" LABEL="Marker Name" DATATYPE="CHAR" name="marker_name" CHECK="NotNull" struct_type="mandatory" DESCRIPTION="Marker name" form_type="editable" ar_check="1"
></column
>
      <column LENGTH="6" LABEL="Marker Type" DATATYPE="BIGINT" name="db_marker_type" CHECK="NotNull,ForeignKey codes db_code class=MARKER_TYPE" struct_type="optional" DESCRIPTION="Type of marker" form_type="editable" ar_check="1"
></column
>
      <column LENGTH="6" LABEL="Primer1" DATATYPE="BIGINT" name="db_primer1" CHECK="NotNull,ForeignKey codes db_code class=PRIMER" struct_type="mandatory" DESCRIPTION="First PCR primer" form_type="editable" ar_check="1"
></column
>
      <column LENGTH="6" LABEL="Primer2" DATATYPE="BIGINT" name="db_primer2" CHECK="NotNull,ForeignKey codes db_code class=PRIMER" struct_type="mandatory" DESCRIPTION="Second PCR primer" form_type="editable" ar_check="1"
></column
>
      <column LENGTH="50" LABEL="Comment" DATATYPE="TEXTBLOCK" name="comment" CHECK="" struct_type="optional" DESCRIPTION="Free text for comments" form_type="editable" ar_check="1"
></column
>
      <column LENGTH="3" DATATYPE="SMALLINT" name="chk_lvl" CHECK="" struct_type="mandatory" DESCRIPTION="Check level" form_type="editable" ar_check="1"
></column
>
      <column LENGTH="1" DATATYPE="BOOL" name="dirty" CHECK="" struct_type="mandatory" DESCRIPTION="Report errors from check_integrity" form_type="editable" ar_check="1"
></column
>
      <column LENGTH="20" DATATYPE="HUGEINT" name="guid" CHECK="NotNull" struct_type="mandatory" DESCRIPTION="Global unique identifier" form_type="editable" ar_check="1"
></column
>
      <column LENGTH="22" LABEL="Last change date" DATATYPE="TIMESTAMP" name="last_change_dt" CHECK="NotNull" struct_type="mandatory" DESCRIPTION="Timestamp of the last change" form_type="editable" ar_check="1"
></column
>
      <column LENGTH="20" LABEL="Last change user" DATATYPE="CHAR" name="last_change_user" CHECK="NotNull" struct_type="mandatory" DESCRIPTION="Who did the last change" form_type="editable" ar_check="1"
></column
>
      <column LENGTH="20" DATATYPE="CHAR" name="owner" CHECK="NotNull" struct_type="mandatory" DESCRIPTION="Record class" form_type="editable" ar_check="1"
></column
>
      <column LENGTH="1" DATATYPE="BOOL" name="synch" CHECK="" struct_type="mandatory" DESCRIPTION="Is the record targeted for synchronization" form_type="editable" ar_check="1"
></column
>
      <column LENGTH="5" DATATYPE="SMALLINT" name="version" CHECK="NotNull" struct_type="mandatory" DESCRIPTION="Record version" form_type="editable" ar_check="1"
></column
>
      <TABLE
>
         <TRIGGER PREINSERT="SetVersion version,SetGuid guid,SetNode owner,SetNow last_change_dt,SetUser last_change_user,SetColumn marker_id seq_markers__marker_id" POSTINSERT="" PREUPDATE="SetVersion version,SetNow      last_change_dt,SetUser last_change_user" POSTUPDATE="" PREDELETE="" POSTDELETE=""
></TRIGGER
>
         <CONSTRAINTS PRIMARYKEY="" SEQUENCE="seq_markers__marker_id" INDEX="unique marker_id,unique marker_name"
></CONSTRAINTS
>
      </TABLE
>
   </table
>

   <table name="pcr_amplification" struct_type="optional"
>
      <column LENGTH="19" LABEL="Amplification ID" DATATYPE="BIGINT" name="amplification_id" CHECK="NotNull" struct_type="mandatory" DESCRIPTION="Amplification ID" form_type="editable" ar_check="1"
></column
>
      <column LENGTH="30" LABEL="External name of amplification" DATATYPE="CHAR" DEFAULT="" name="ext_amplification" CHECK="NotNull" struct_type="mandatory" DESCRIPTION="External identification of PCR amplification" form_type="editable" ar_check="1"
></column
>
      <column LENGTH="19" LABEL="Project ID" DATATYPE="BIGINT" DEFAULT="" name="project_id" CHECK="ForeignKey projects project_id" struct_type="mandatory" DESCRIPTION="Project ID"
></column
>
      <column LENGTH="19" LABEL="Protocol ID" DATATYPE="BIGINT" DEFAULT="" name="protocol_id" CHECK="ForeignKey protocols protocol_id" struct_type="mandatory" DESCRIPTION="Protocol ID"
></column
>
      <column LENGTH="50" LABEL="Comment" DATATYPE="TEXTBLOCK" name="comment" CHECK="" struct_type="optional" DESCRIPTION="Free text for comments" form_type="editable" ar_check="1"
></column
>
      <column LENGTH="3" DATATYPE="SMALLINT" name="chk_lvl" CHECK="" struct_type="mandatory" DESCRIPTION="Check level" form_type="editable" ar_check="1"
></column
>
      <column LENGTH="1" DATATYPE="BOOL" name="dirty" CHECK="" struct_type="mandatory" DESCRIPTION="Report errors from check_integrity" form_type="editable" ar_check="1"
></column
>
      <column LENGTH="20" DATATYPE="HUGEINT" name="guid" CHECK="NotNull" struct_type="mandatory" DESCRIPTION="Global unique identifier" form_type="editable" ar_check="1"
></column
>
      <column LENGTH="22" LABEL="Last change date" DATATYPE="TIMESTAMP" name="last_change_dt" CHECK="NotNull" struct_type="mandatory" DESCRIPTION="Timestamp of the last change" form_type="editable" ar_check="1"
></column
>
      <column LENGTH="20" LABEL="Last change user" DATATYPE="CHAR" name="last_change_user" CHECK="NotNull" struct_type="mandatory" DESCRIPTION="Who did the last change" form_type="editable" ar_check="1"
></column
>
      <column LENGTH="20" DATATYPE="CHAR" name="owner" CHECK="NotNull" struct_type="mandatory" DESCRIPTION="Record class" form_type="editable" ar_check="1"
></column
>
      <column LENGTH="1" DATATYPE="BOOL" name="synch" CHECK="" struct_type="mandatory" DESCRIPTION="Is the record targeted for synchronization" form_type="editable" ar_check="1"
></column
>
      <column LENGTH="5" DATATYPE="SMALLINT" name="version" CHECK="NotNull" struct_type="mandatory" DESCRIPTION="Record version" form_type="editable" ar_check="1"
></column
>
      <TABLE
>
         <TRIGGER PREINSERT="SetVersion version,SetGuid guid,SetNode        owner,SetNow last_change_dt,SetUser last_change_user" POSTINSERT="" PREUPDATE="SetVersion version,SetNow      last_change_dt,SetUser last_change_user" POSTUPDATE="" PREDELETE="" POSTDELETE=""
></TRIGGER
>
         <CONSTRAINTS PRIMARYKEY="" SEQUENCE="seq_pcr_amplification__amplification_id" INDEX="unique amplification_id,unique ext_amplification"
></CONSTRAINTS
>
      </TABLE
>
   </table
>

   <table name="amplified_samples" struct_type="optional"
>
      <column LENGTH="19" LABEL="Amplification ID" DATATYPE="BIGINT" name="amplification_id" CHECK="NotNull,ForeignKey pcr_amplification amplification_id" struct_type="mandatory" DESCRIPTION="Amplification ID" form_type="editable" ar_check="1"
></column
>
      <column LENGTH="19" LABEL="DNA ID" DATATYPE="BIGINT" DEFAULT="" name="dna_id" CHECK="NotNull,ForeignKey samples sample_id" struct_type="mandatory" DESCRIPTION="DNA ID"
></column
>
      <column LENGTH="19" LABEL="Validation ID" DATATYPE="BIGINT" DEFAULT="" name="validation_id" CHECK="ForeignKey validation validation_id" struct_type="mandatory" DESCRIPTION="Validation ID"
></column
>
      <column LENGTH="50" LABEL="Comment" DATATYPE="TEXTBLOCK" name="comment" CHECK="" struct_type="optional" DESCRIPTION="Free text for comments" form_type="editable" ar_check="1"
></column
>
      <column LENGTH="3" DATATYPE="SMALLINT" name="chk_lvl" CHECK="" struct_type="mandatory" DESCRIPTION="Check level" form_type="editable" ar_check="1"
></column
>
      <column LENGTH="1" DATATYPE="BOOL" name="dirty" CHECK="" struct_type="mandatory" DESCRIPTION="Report errors from check_integrity" form_type="editable" ar_check="1"
></column
>
      <column LENGTH="20" DATATYPE="HUGEINT" name="guid" CHECK="NotNull" struct_type="mandatory" DESCRIPTION="Global unique identifier" form_type="editable" ar_check="1"
></column
>
      <column LENGTH="22" LABEL="Last change date" DATATYPE="TIMESTAMP" name="last_change_dt" CHECK="NotNull" struct_type="mandatory" DESCRIPTION="Timestamp of the last change" form_type="editable" ar_check="1"
></column
>
      <column LENGTH="20" LABEL="Last change user" DATATYPE="CHAR" name="last_change_user" CHECK="NotNull" struct_type="mandatory" DESCRIPTION="Who did the last change" form_type="editable" ar_check="1"
></column
>
      <column LENGTH="20" DATATYPE="CHAR" name="owner" CHECK="NotNull" struct_type="mandatory" DESCRIPTION="Record class" form_type="editable" ar_check="1"
></column
>
      <column LENGTH="1" DATATYPE="BOOL" name="synch" CHECK="" struct_type="mandatory" DESCRIPTION="Is the record targeted for synchronization" form_type="editable" ar_check="1"
></column
>
      <column LENGTH="5" DATATYPE="SMALLINT" name="version" CHECK="NotNull" struct_type="mandatory" DESCRIPTION="Record version" form_type="editable" ar_check="1"
></column
>
      <TABLE
>
         <TRIGGER PREINSERT="SetVersion version,SetGuid guid,SetNode        owner,SetNow last_change_dt,SetUser last_change_user" POSTINSERT="" PREUPDATE="SetVersion version,SetNow      last_change_dt,SetUser last_change_user" POSTUPDATE="" PREDELETE="" POSTDELETE=""
></TRIGGER
>
         <CONSTRAINTS PRIMARYKEY="" SEQUENCE="" INDEX=""
></CONSTRAINTS
>
      </TABLE
>
   </table
>

   <table name="pcr_markers" struct_type="optional"
>
      <column LENGTH="19" LABEL="Amplification ID" DATATYPE="BIGINT" DEFAULT="" name="amplification_id" CHECK="ForeignKey pcr_amplification amplification_id" struct_type="mandatory" DESCRIPTION="Amplification ID"
></column
>
      <column LENGTH="6" LABEL="Marker ID" DATATYPE="BIGINT" name="marker_id" CHECK="NotNull,ForeignKey markers marker_id" struct_type="mandatory" DESCRIPTION="Marker ID" form_type="editable" ar_check="1"
></column
>
      <column LENGTH="3" LABEL="" DATATYPE="SMALLINT" name="chk_lvl" CHECK="" struct_type="mandatory" DESCRIPTION="Check level"
></column
>
      <column LENGTH="1" LABEL="" DATATYPE="BOOL" name="dirty" CHECK="" struct_type="mandatory" DESCRIPTION="Report errors from check_integrity"
></column
>
      <column LENGTH="20" LABEL="" DATATYPE="HUGEINT" name="guid" CHECK="NotNull" struct_type="mandatory" DESCRIPTION="Global unique identifier"
></column
>
      <column LENGTH="22" LABEL="Last change date" DATATYPE="TIMESTAMP" name="last_change_dt" CHECK="NotNull" struct_type="mandatory" DESCRIPTION="Timestamp of the last change"
></column
>
      <column LENGTH="20" LABEL="Last change user" DATATYPE="CHAR" name="last_change_user" CHECK="NotNull" struct_type="mandatory" DESCRIPTION="Who did the last change"
></column
>
      <column LENGTH="20" LABEL="" DATATYPE="CHAR" name="owner" CHECK="NotNull" struct_type="mandatory" DESCRIPTION="Record class"
></column
>
      <column LENGTH="1" LABEL="" DATATYPE="BOOL" name="synch" CHECK="" struct_type="mandatory" DESCRIPTION="Is the record targeted for synchronization"
></column
>
      <column LENGTH="5" LABEL="" DATATYPE="SMALLINT" name="version" CHECK="NotNull" struct_type="mandatory" DESCRIPTION="Record version"
></column
>
      <TABLE
>
         <TRIGGER PREINSERT="SetVersion version,SetGuid guid,SetNode owner,SetNow last_change_dt,SetUser last_change_user" POSTINSERT="" PREUPDATE="SetVersion version,SetNow last_change_dt,SetUser last_change_user" POSTUPDATE="" PREDELETE="" POSTDELETE=""
></TRIGGER
>
         <CONSTRAINTS PRIMARYKEY="" SEQUENCE="" INDEX=""
></CONSTRAINTS
>
      </TABLE
>
   </table
>

   <table name="electrophoresises" struct_type="optional"
>
      <column LENGTH="19" LABEL="Electrophoresis ID" DATATYPE="BIGINT" name="electrophoresis_id" CHECK="NotNull" struct_type="mandatory" DESCRIPTION="Amplification ID" form_type="editable" ar_check="1"
></column
>
      <column LENGTH="30" LABEL="External name of Electrophoresis" DATATYPE="CHAR" DEFAULT="" name="ext_electrophoresis" CHECK="NotNull" struct_type="mandatory" DESCRIPTION="External identification of Electrophoresis"
></column
>
      <column LENGTH="19" LABEL="Project ID" DATATYPE="BIGINT" DEFAULT="" name="project_id" CHECK="ForeignKey projects project_id" struct_type="mandatory" DESCRIPTION="Project ID"
></column
>
      <column LENGTH="6" LABEL="User ID" DATATYPE="BIGINT" name="db_user" CHECK="" struct_type="optional" DESCRIPTION="User who carried out the electrophoresis" form_type="editable" ar_check="1"
></column
>
      <column LENGTH="6" LABEL="Software" DATATYPE="BIGINT" name="db_software" CHECK="ForeignKey codes db_code class=SOFTWARE" struct_type="mandatory" DESCRIPTION="Used Software" form_type="editable" ar_check="1"
></column
>
      <column LENGTH="19" LABEL="Product ID" DATATYPE="BIGINT" DEFAULT="" name="product_id" CHECK="ForeignKey blobs blob_id" struct_type="mandatory" DESCRIPTION="Product ID of the electrophoresis result"
></column
>
      <column LENGTH="19" LABEL="Protocol ID" DATATYPE="BIGINT" DEFAULT="" name="protocol_id" CHECK="ForeignKey protocols protocol_id" struct_type="mandatory" DESCRIPTION="Protocol ID"
></column
>
      <column LENGTH="10" LABEL="Electrophoresis date" DATATYPE="DATE" name="electrophoresis_dt" CHECK="" struct_type="optional" DESCRIPTION="Data when running electrophoresis" form_type="editable" ar_check="1"
></column
>
      <column LENGTH="6" LABEL="Electrophoresis method" DATATYPE="BIGINT" name="db_method" CHECK="NotNull,ForeignKey codes db_code class=METHOD" struct_type="mandatory" DESCRIPTION="Electrophiresis method" form_type="editable" ar_check="1"
></column
>
      <column LENGTH="6" LABEL="Electrophoresis purpose" DATATYPE="BIGINT" name="purpose" CHECK="NotNull,ForeignKey codes db_code class=PURPOSE" struct_type="mandatory" DESCRIPTION="Electrophiresis purpose" form_type="editable" ar_check="1"
></column
>
      <column LENGTH="50" LABEL="Comment" DATATYPE="TEXTBLOCK" name="comment" CHECK="" struct_type="optional" DESCRIPTION="Free text for comments" form_type="editable" ar_check="1"
></column
>
      <column LENGTH="3" DATATYPE="SMALLINT" name="chk_lvl" CHECK="" struct_type="mandatory" DESCRIPTION="Check level" form_type="editable" ar_check="1"
></column
>
      <column LENGTH="1" DATATYPE="BOOL" name="dirty" CHECK="" struct_type="mandatory" DESCRIPTION="Report errors from check_integrity" form_type="editable" ar_check="1"
></column
>
      <column LENGTH="20" DATATYPE="HUGEINT" name="guid" CHECK="NotNull" struct_type="mandatory" DESCRIPTION="Global unique identifier" form_type="editable" ar_check="1"
></column
>
      <column LENGTH="22" LABEL="Last change date" DATATYPE="TIMESTAMP" name="last_change_dt" CHECK="NotNull" struct_type="mandatory" DESCRIPTION="Timestamp of the last change" form_type="editable" ar_check="1"
></column
>
      <column LENGTH="20" LABEL="Last change user" DATATYPE="CHAR" name="last_change_user" CHECK="NotNull" struct_type="mandatory" DESCRIPTION="Who did the last change" form_type="editable" ar_check="1"
></column
>
      <column LENGTH="20" DATATYPE="CHAR" name="owner" CHECK="NotNull" struct_type="mandatory" DESCRIPTION="Record class" form_type="editable" ar_check="1"
></column
>
      <column LENGTH="1" DATATYPE="BOOL" name="synch" CHECK="" struct_type="mandatory" DESCRIPTION="Is the record targeted for synchronization" form_type="editable" ar_check="1"
></column
>
      <column LENGTH="5" DATATYPE="SMALLINT" name="version" CHECK="NotNull" struct_type="mandatory" DESCRIPTION="Record version" form_type="editable" ar_check="1"
></column
>
      <TABLE
>
         <TRIGGER PREINSERT="SetVersion version,SetGuid guid,SetNode        owner,SetNow last_change_dt,SetUser last_change_user" POSTINSERT="" PREUPDATE="SetVersion version,SetNow      last_change_dt,SetUser last_change_user" POSTUPDATE="" PREDELETE="" POSTDELETE=""
></TRIGGER
>
         <CONSTRAINTS PRIMARYKEY="" SEQUENCE="seq_electrophoresises__electrophoresis_id" INDEX=""
></CONSTRAINTS
>
      </TABLE
>
   </table
>

   <table name="analyzed_samples" struct_type="optional"
>
      <column LENGTH="19" LABEL="Electrophoresis ID" DATATYPE="BIGINT" name="electrophoresis_id" CHECK="NotNull" struct_type="mandatory" DESCRIPTION="Amplification ID" form_type="editable" ar_check="1"
></column
>
      <column LENGTH="19" LABEL="DNA ID" DATATYPE="BIGINT" DEFAULT="" name="dna_id" CHECK="NotNull,ForeignKey samples sample_id" struct_type="mandatory" DESCRIPTION="DNA ID"
></column
>
      <column LENGTH="6" LABEL="Marker ID" DATATYPE="BIGINT" name="marker_id" CHECK="NotNull,ForeignKey markers marker_id" struct_type="mandatory" DESCRIPTION="Marker ID" form_type="editable" ar_check="1"
></column
>
      <column LENGTH="3" DATATYPE="SMALLINT" name="chk_lvl" CHECK="" struct_type="mandatory" DESCRIPTION="Check level" form_type="editable" ar_check="1"
></column
>
      <column LENGTH="1" DATATYPE="BOOL" name="dirty" CHECK="" struct_type="mandatory" DESCRIPTION="Report errors from check_integrity" form_type="editable" ar_check="1"
></column
>
      <column LENGTH="20" DATATYPE="HUGEINT" name="guid" CHECK="NotNull" struct_type="mandatory" DESCRIPTION="Global unique identifier" form_type="editable" ar_check="1"
></column
>
      <column LENGTH="22" LABEL="Last change date" DATATYPE="TIMESTAMP" name="last_change_dt" CHECK="NotNull" struct_type="mandatory" DESCRIPTION="Timestamp of the last change" form_type="editable" ar_check="1"
></column
>
      <column LENGTH="20" LABEL="Last change user" DATATYPE="CHAR" name="last_change_user" CHECK="NotNull" struct_type="mandatory" DESCRIPTION="Who did the last change" form_type="editable" ar_check="1"
></column
>
      <column LENGTH="20" DATATYPE="CHAR" name="owner" CHECK="NotNull" struct_type="mandatory" DESCRIPTION="Record class" form_type="editable" ar_check="1"
></column
>
      <column LENGTH="1" DATATYPE="BOOL" name="synch" CHECK="" struct_type="mandatory" DESCRIPTION="Is the record targeted for synchronization" form_type="editable" ar_check="1"
></column
>
      <column LENGTH="5" DATATYPE="SMALLINT" name="version" CHECK="NotNull" struct_type="mandatory" DESCRIPTION="Record version" form_type="editable" ar_check="1"
></column
>
      <TABLE
>
         <TRIGGER PREINSERT="SetVersion version,SetGuid guid,SetNode        owner,SetNow last_change_dt,SetUser last_change_user" POSTINSERT="" PREUPDATE="SetVersion version,SetNow      last_change_dt,SetUser last_change_user" POSTUPDATE="" PREDELETE="" POSTDELETE=""
></TRIGGER
>
         <CONSTRAINTS PRIMARYKEY="" SEQUENCE="" INDEX=""
></CONSTRAINTS
>
      </TABLE
>
   </table
>

   <table name="microsatellites" struct_type="optional"
>
      <column LENGTH="19" LABEL="Microsatellite ID" DATATYPE="BIGINT" name="microsatellite_id" CHECK="NotNull" struct_type="mandatory" DESCRIPTION="Amplification ID" form_type="editable" ar_check="1"
></column
>
      <column LENGTH="19" LABEL="DNA ID" DATATYPE="BIGINT" DEFAULT="" name="dna_id" CHECK="NotNull,ForeignKey samples sample_id" struct_type="mandatory" DESCRIPTION="DNA ID"
></column
>
      <column LENGTH="19" LABEL="Project ID" DATATYPE="BIGINT" DEFAULT="" name="project_id" CHECK="ForeignKey projects project_id" struct_type="mandatory" DESCRIPTION="Project ID"
></column
>
      <column LENGTH="6" LABEL="Marker ID" DATATYPE="BIGINT" name="marker_id" CHECK="NotNull,ForeignKey markers marker_id" struct_type="mandatory" DESCRIPTION="Marker ID" form_type="editable" ar_check="1"
></column
>
      <column LENGTH="3" LABEL="Allele 1" DATATYPE="SMALLINT" name="allele1" CHECK="IsANumber" struct_type="mandatory" DESCRIPTION="Marker ID" form_type="editable" ar_check="1"
></column
>
      <column LENGTH="3" LABEL="Allele 2" DATATYPE="SMALLINT" name="allele2" CHECK="IsANumber" struct_type="mandatory" DESCRIPTION="Marker ID" form_type="editable" ar_check="1"
></column
>
      <column LENGTH="50" LABEL="Comment" DATATYPE="TEXTBLOCK" name="comment" CHECK="" struct_type="optional" DESCRIPTION="Free text for comments" form_type="editable" ar_check="1"
></column
>
      <column LENGTH="3" DATATYPE="SMALLINT" name="chk_lvl" CHECK="" struct_type="mandatory" DESCRIPTION="Check level" form_type="editable" ar_check="1"
></column
>
      <column LENGTH="1" DATATYPE="BOOL" name="dirty" CHECK="" struct_type="mandatory" DESCRIPTION="Report errors from check_integrity" form_type="editable" ar_check="1"
></column
>
      <column LENGTH="20" DATATYPE="HUGEINT" name="guid" CHECK="NotNull" struct_type="mandatory" DESCRIPTION="Global unique identifier" form_type="editable" ar_check="1"
></column
>
      <column LENGTH="22" LABEL="Last change date" DATATYPE="TIMESTAMP" name="last_change_dt" CHECK="NotNull" struct_type="mandatory" DESCRIPTION="Timestamp of the last change" form_type="editable" ar_check="1"
></column
>
      <column LENGTH="20" LABEL="Last change user" DATATYPE="CHAR" name="last_change_user" CHECK="NotNull" struct_type="mandatory" DESCRIPTION="Who did the last change" form_type="editable" ar_check="1"
></column
>
      <column LENGTH="20" DATATYPE="CHAR" name="owner" CHECK="NotNull" struct_type="mandatory" DESCRIPTION="Record class" form_type="editable" ar_check="1"
></column
>
      <column LENGTH="1" DATATYPE="BOOL" name="synch" CHECK="" struct_type="mandatory" DESCRIPTION="Is the record targeted for synchronization" form_type="editable" ar_check="1"
></column
>
      <column LENGTH="5" DATATYPE="SMALLINT" name="version" CHECK="NotNull" struct_type="mandatory" DESCRIPTION="Record version" form_type="editable" ar_check="1"
></column
>
      <TABLE
>
         <TRIGGER PREINSERT="SetVersion version,SetGuid guid,SetNode        owner,SetNow last_change_dt,SetUser last_change_user" POSTINSERT="" PREUPDATE="SetVersion version,SetNow      last_change_dt,SetUser last_change_user" POSTUPDATE="" PREDELETE="" POSTDELETE=""
></TRIGGER
>
         <CONSTRAINTS PRIMARYKEY="" SEQUENCE="seq_microsatellites__microsatellite_id" INDEX=""
></CONSTRAINTS
>
      </TABLE
>
   </table
>

   <table name="sequences" struct_type="optional"
>
      <column LENGTH="19" LABEL="Sequence ID" DATATYPE="BIGINT" name="sequence_id" CHECK="NotNull" struct_type="mandatory" DESCRIPTION="Amplification ID" form_type="editable" ar_check="1"
></column
>
      <column LENGTH="19" LABEL="DNA ID" DATATYPE="BIGINT" DEFAULT="" name="dna_id" CHECK="NotNull,ForeignKey samples sample_id" struct_type="mandatory" DESCRIPTION="DNA ID"
></column
>
      <column LENGTH="19" LABEL="Project ID" DATATYPE="BIGINT" DEFAULT="" name="project_id" CHECK="ForeignKey projects project_id" struct_type="mandatory" DESCRIPTION="Project ID"
></column
>
      <column LENGTH="6" LABEL="Marker ID" DATATYPE="BIGINT" name="marker_id" CHECK="NotNull,ForeignKey markers marker_id" struct_type="mandatory" DESCRIPTION="Marker ID" form_type="editable" ar_check="1"
></column
>
      <column LENGTH="2000" LABEL="Sequence" DATATYPE="CHAR" DEFAULT="" name="sequence" CHECK="NotNull" struct_type="mandatory" DESCRIPTION="Sequence"
></column
>
      <column LENGTH="50" LABEL="Comment" DATATYPE="TEXTBLOCK" name="comment" CHECK="" struct_type="optional" DESCRIPTION="Free text for comments" form_type="editable" ar_check="1"
></column
>
      <column LENGTH="3" DATATYPE="SMALLINT" name="chk_lvl" CHECK="" struct_type="mandatory" DESCRIPTION="Check level" form_type="editable" ar_check="1"
></column
>
      <column LENGTH="1" DATATYPE="BOOL" name="dirty" CHECK="" struct_type="mandatory" DESCRIPTION="Report errors from check_integrity" form_type="editable" ar_check="1"
></column
>
      <column LENGTH="20" DATATYPE="HUGEINT" name="guid" CHECK="NotNull" struct_type="mandatory" DESCRIPTION="Global unique identifier" form_type="editable" ar_check="1"
></column
>
      <column LENGTH="22" LABEL="Last change date" DATATYPE="TIMESTAMP" name="last_change_dt" CHECK="NotNull" struct_type="mandatory" DESCRIPTION="Timestamp of the last change" form_type="editable" ar_check="1"
></column
>
      <column LENGTH="20" LABEL="Last change user" DATATYPE="CHAR" name="last_change_user" CHECK="NotNull" struct_type="mandatory" DESCRIPTION="Who did the last change" form_type="editable" ar_check="1"
></column
>
      <column LENGTH="20" DATATYPE="CHAR" name="owner" CHECK="NotNull" struct_type="mandatory" DESCRIPTION="Record class" form_type="editable" ar_check="1"
></column
>
      <column LENGTH="1" DATATYPE="BOOL" name="synch" CHECK="" struct_type="mandatory" DESCRIPTION="Is the record targeted for synchronization" form_type="editable" ar_check="1"
></column
>
      <column LENGTH="5" DATATYPE="SMALLINT" name="version" CHECK="NotNull" struct_type="mandatory" DESCRIPTION="Record version" form_type="editable" ar_check="1"
></column
>
      <TABLE
>
         <TRIGGER PREINSERT="SetVersion version,SetGuid guid,SetNode        owner,SetNow last_change_dt,SetUser last_change_user" POSTINSERT="" PREUPDATE="SetVersion version,SetNow      last_change_dt,SetUser last_change_user" POSTUPDATE="" PREDELETE="" POSTDELETE=""
></TRIGGER
>
         <CONSTRAINTS PRIMARYKEY="" SEQUENCE="seq_sequences__sequence_id" INDEX=""
></CONSTRAINTS
>
      </TABLE
>
   </table
>
</model
>
