# Supplementary material for: MolabIS - An integrated information system for storing and managing molecular genetics data
Source: BMC Bioinformatics. 2011 Oct 31;12:425. doi: 10.1186/1471-2105-12-425 (PMC3268772; doi:10.1186/1471-2105-12-425)
Supplement: Additional file 1 — Source code of MolabIS. The source code of MolabIS is provided as a Zip file. [file 1471-2105-12-425-S1.ZIP › molab/etc/help_en.conf]

##############################################################################
# $Id: help_en.conf,v 1.15 2010-03-01 22:14:01 cong Exp $
# Content file for generating tooltips 
##############################################################################

##############################################################################
[CODES]
codes__classname			= It is a built-in name like COUNTRY, SPECIES .. used to group codes of the same type.
codes__short_name			= This is an external name in short of the code.
codes__long_name			= This is a full name of the code.
codes__description			= Describe more details for the code

[CONTACTS]
contacts__ext_unit			= Two types of contacts used in MolabIS are ORGANIZATION and USERS. ORGANIZATION identifies organizations, institutions, universities which can give more information about a species or a population. USERS identifies lab users who deal with experimental data. An user may be a person who collected samples, extracted DNA, run PCR or carried out experiments.
contacts__ext_id			= Unique identification of the user or the organization
contacts__title				= Title
contacts__salutation		= Salutation
contacts__first_name		= First name
contacts__second_name		= Second name
contacts__third_name		= Third name
contacts__birth_dt			= Birthday
contacts__language			= Language
contacts__country			= Country
contacts__town				= Town
contacts__zip				= Zip
contacts__street			= Street
contacts__email				= Email
contacts__phone				= Phone 1
contacts__phoen2			= Phone 2
contacts__fax				= Fax number
contacts__account			= Bank account
contacts__bank_name			= Bank name
contacts__bank_zip			= Bank zip
contacts__label				= Formatted address
contacts__comment			= Comments

[PROTOCOLS]
protocols__db_protocol_type	= Type of the protocol
protocols__protocol_name	= Name for the protocol
protocols__blob				= Content of the protocol
protocols__comment			= Comment

[MARKERS]
markers__marker_type		= A marker is either Microsatellite or Sequencing
markers__marker_name		= An official name of the marker which is used in your analysis
markers__primer1			= Primer 1
markers__primer2			= Primer 2
markers__comment			= Notes for this marker

[STORAGES]
storages__levels			= Names of locations at each level in the storage places
storages__current_value		= Selected value for the current location in each level
storages__new_value			= New value will be inserted to the database in the case you want to insert a new storage place
storages__comments			= Notes for each location
storages__actions			= There are three buttons at each level. You need to click on a button to perform the action you want<br/> <b>Insert <i>i</i></b>: you want to insert a new storage place into the level <i>i</i><br/> <b>Update <i>i</i></b>:  modify the name or comments for an existing storage place at the level <i>i</i><br/> <b>Delete <i>i</i></b>: remove out an existing storage place at the level <i>i</i>

[DEFINE_PROJECTS]
define_projects__project_name	= Give a name for your project (e.g., Chicken Sampling VN08). The name must be unique in the lab (i.e. two different projects cannot keep the same name).
define_projects__keyword		= Provide a keywork for your project. A word or a phase of words without spaces used in a reference work to link to the project.
define_projects__begin_dt		= Put a date when the project starts. You must provide a full date in the format DD-MM-YYYY (e.g. 03-10-2008). You can pick such a date from the calendar icon.
define_projects__finish_dt		= Put a date when the project will finish. You must provide a full date in the format DD-MM-YYYY (e.g. 03-10-2010). You can pick such a date from the calendar icon.
define_projects__description	= It is not required but you can write a short description of your project. Other details such as the project coordinator who manages all activities in the project, project funds, etc. should be put here.
define_projects__comment		= You can give other notes here if possible.
define_projects__insert			= Click on this button to insert a new project with above descriptive information.

[PROJECTS]
projects__project_name		= This is a name of your project (e.g., Chicken Sampling VN08). The name must be unique in the lab (i.e. two different projects cannot keep the same name).
projects__keyword			= A word or a phase of words without spaces used in a reference work to link to the project.
projects__begin_dt			= A date when the project starts. In the case you want to insert a new project, you must provide a full date in the format DD-MM-YYYY (e.g. 03-10-2008). You can pick such a date from the calendar icon.
projects__finish_dt			= A date when the project will finish. In the case you want to insert a new project, you must provide a full data in the format DD-MM-YYYY (e.g. 03-10-2010). You can pick such a date from the calendar icon.
projects__description		= A short description of your project. Other details such as the project coordinator who manages all activities in the project, project funds, etc. can be seen here.
projects__comment			= Other notes for the project.

[REUSE_SAMPLES]
reuse_samples__destination_project	= Select a destination project which will reuse existing samples from other project
reuse_samples__reusued_project		= Select a target project in the dropdown list. Samples of this project will be reused in the destination project
reuse_samples__reusued_db_species	= Please select a species in the list if you know that you want to reuse samples of a specified species
reuse_samples__db_breed				= Please select a breed (or variety) in the list if you want to get samples of a specified breed (or variety)
reuse_samples__type_of_reusing		= There are two levels for reusing samples. You can reuse original material (e.g. blood, tissue) or DNA. Please select one from the drop-down list
reuse_samples__get_samples			= Based on your requirements, which are declared in the above drop-down lists, when you click on this button (Get Samples) the system will find all samples in the target project matching your requirements. The results will be filled into the  below list area (Target samples).
reuse_samples__target_samples		= Select samples to shift to the left list (destination samples). You can select multiple samples by holding down the CTRL key while selecting.
reuse_samples__destination_samples	= All samples in this list will be reused. If you want to remove some samples out of the list, you can select them for shifting back the right list (target samples). You can select multiple samples by holding down the CTRL key while selecting.
reuse_samples__shift_left			= Click on this button to shift selected samples from the right list to the left list.
reuse_samples__shift_right			= Click on this button to shift selected samples from the left list to the right list.
reuse_samples__submit				= If the samples, which will be reused, are selected in the left list, click on this button to carry out the work.

[ORGANISMS]
organisms__ext_organism		= Unique identification of the individual (e.g. VC100)
organisms__db_species		= Species of the individual
organisms__db_breed			= Animal breeds or plant varieties
organisms__latitude			= Coordinates of the sampling locality, S/N latitude - decimal degrees
organisms__longitude		= Coordinates of the sampling locality, W/S longitude - decimal degrees
organisms__blob				= Image file of the individual should be in JPG, PNG, GIF, BMP file format
organisms__db_donor_type	= Type of organism
organisms__db_sex			= The sex of this animal
organisms__db_sire			= Sire number
organisms__db_dam			= Dam number
organisms__birth_dt			= Birthday of this animal
organisms__birth_year		= Birth year is used when the date of birth is unknown
organisms__db_org			= Information of the organization of breeding
organisms__comment			= Other comments
organisms__submit			= Click on this button to carry out the action (insert/update/delete)

[INSERT_ORGANISMS]
organisms__ext_organism		= Unique identification of the individual (e.g. VC100)
organisms__db_species		= Select a species of the individual from the list. If your species does not exist in the drop-down menu, it has to be added to the database by using the Administration > Codes.
organisms__db_breed			= Select an animal breed or a plant variety
organisms__latitude			= Coordinates of the sampling locality, S/N latitude - decimal degrees
organisms__longitude		= Coordinates of the sampling locality, W/S longitude - decimal degrees
organisms__blob				= Image file of the individual should be in JPG, PNG, GIF, BMP file format
organisms__db_donor_type	= Select a type of organism (animals or plants)
organisms__db_sex			= The sex of this animal
organisms__db_sire			= Sire number
organisms__db_dam			= Dam number
organisms__birth_dt			= Birth date of the individual can be entered by choosing the right date from the calendar, which is activated by clicking on the calendar icon, or typing the date in the correct format: dd-mm-yyyy.
organisms__birth_year		= Birth year is used when the date of birth is unknown
organisms__db_org			= Information of the organization of breeding
organisms__comment			= Any additional data pertaining to the individual can be typed into this field
organisms__submit			= Click on this button to insert this individual to the database

[SAMPLES]
samples__project_name		= Name of the project
samples__ext_organism		= Identification of the organism
samples__ext_sample			= Identification of the sample
samples__db_material_type	= Material type of this sample
samples__production_dt		= Date when the sample was collected
samples__protocol_name		= Sampling protocol
samples__storage_dt			= Data when the sample was sent to the storage place
samples__db_vessel_type		= Type of the vessel which is used to keep this sample
samples__volume				= Sample volume
samples__db_user			= An user contact who collected this sample
samples__comment			= Other notes for this sample
samples__storages			= Hierarchy of storage places in 5 levels
samples__submit				= The label of this button tells you what action will be executed after it was clicked.


[COLLECT_SAMPLES1]
collect_samples__project_name		= Select the project for which you want to collect new samples
collect_samples__db_material_type	= Select the material type of samples which you have collected. All samples in this transaction must have the same type (e.g. Blood, Tissue). If the material type which you want to select is not listed in the drop-down list, then you must insert a new type.
collect_samples__samples_number		= Please provide a number of samples. It is an integer number. Based on this number, the system will make a dynamic form which has a respective number of rows in the next step for recording the detail of samples.
collect_samples__protocol_name		= Select the sampling protocol which was used to collect samples. If you can not find your protocol in the drop-down list, then you must insert a new one.

[COLLECT_SAMPLES2]
collect_samples__input_file		= You can import the detail of samples from an input file.
collect_samples__organism_id	= Organism ID
collect_samples__sample_id		= Sample ID
collect_samples__volume			= Sample volume
collect_samples__sampling_dt	= Provide a date when the sample was collected
collect_samples__collector		= Select a person who has collected the sample
collect_samples__comment		= Give other comments if possible

[COLLECT_SAMPLES3]
collect_samples__sample_group	= Selecting samples to make a group. All samples in this group will be stored in the same place.
collect_samples__insert_group	= Click on this button to make a new group of samples
collect_samples__group			= The number, which is seen in this column, is the number of samples in each group. You can move the mouse over each number to see the list of sample ID in that group.
collect_samples__storage_dt		= In this column, you enter a date when the sample was sent to the storage place.
collect_samples__storage_place	= Select a hierarchy of storage levels. It means you must declare where samples are kept.
collect_samples__vessel_type	= Select a type of the vessel which is used to keep samples in each location.

[PREPARE_SAMPLES1]
prepare_samples__project_name		= Select the project which consists of samples for DNA extration
prepare_samples__db_material_type 	= Select the material type of samples
prepare_samples__get_samples		= Click on this button to get all samples of the selected material type
prepare_samples__results			= Stick on checkboxes (located at the rightmmost column in the result table) to select samples which are prepared for DNA extraction.
prepare_samples__next				= Click on this button to go to next step to get a sample sheet

[PREPARE_SAMPLES2]
prepare_samples__print				= Click on this button to print the sample sheet above. This sample sheet helps you to find your samples from the storage places of the samples. It is also used to record values such as DNA concentration and DNA purity. 
prepare_samples__save				= Click on this button to download a data sheet. After you extracted DNA, the values such as volume, DNA concentration, DNA purity, user, etc. should be updated directly to this file. Keep this file for next step in the workflow.

[EXTRACT_DNA1]
extract_dna__project_name	= Select the project which consists of samples for DNA extration
extract_dna__protocol_name	= Select the protocol which was used to extract DNA. If you can not find your protocol in the drop-down list, then you must insert a new one.
extract_dna__samples_number	= Please provide a number of samples. It is an integer number. Based on this number, the system will make a dynamic form which has a respective number of rows in the next step for recording the detail of DNA.

[EXTRACT_DNA2]
extract_dna__upload			= You can import the detail of DNA from an input file.
extract_dna__sample_id		= Sample ID
extract_dna__dna_id			= DNA ID must be different from Sample ID
extract_dna__dna_volume		= DNA volumes are integers recored in μl (microlitre or 0.000001 litres). So, please convert to this unit if you had the volumes in other units.
extract_dna__extraction_dt	= Date when DNA are extracted
extract_dna__dna_concentration	= The concentration of DNA from the optical density absorbance value measured by a spectrophotometer.
extract_dna__dna_purity		= DNA purity can be estimated from the OD260/ODA280 ratio. Since it is not required data, you can ignore this value if you don't have.
extract_dna__users			= Users who extracted DNA
extract_comment				= Other notes for each DNA

[EXTRACT_DNA3]
extract_dna__dna_id			= DNA ID which is provided in the previous step
extract_dna__lane			= Lane number in the gel
extract_dna__valid			= Status of DNA after checking (checked = valid)
extract_dna__sample_group	= Select DNA in order to make a group for defining a new Gel. All DNA in this group will be tracked in the same Gel.
extract_dna__define_gel		= Click on this button to record selected DNA to a new Gel
extract_dna__gel			= The number, which is seen this column, is the number of samples in each group (Gel). You can move the mouse over each number to see the list of DNA ID in each group.
extract_dna__protocol		= Select the protocol which was used in DNA validation. If you can not find your protocol in the drop-down list, then you must insert a new one.
extract_dna__path_to_gel	= Click on the button and select your gel image to upload. This gel will be used to keep track of the validation of all samples in this group.
extract_dna__comment		= Give other notes for the Gel or the samples inside the Gel if possible

[EXTRACT_DNA4]
extract_dna__dna_id			= DNA ID which is taken from the previous step
extract_dna__status			= Status of the validation of DNA (Valid/Unvalid/Unknown)
extract_dna__sample_group	= Select DNA in order to make a group for storage. All DNA in this group will be stored in the same place.
extract_dna__insert_group	= Click on this button to make a new group of DNA. 
extract_dna__group			= The number, which is seen in this column, is the number of DNA in each group. You can move the mouse over each number to see the list of DNA ID in that group.
extract_dna__storage_dt		= In this column, you enter a date when the DNA were sent to the storage place.
extract_dna__storage_places	= Select a hierarchy of storage levels. It means you must declare where DNA are kept.
extract_dna__vessel_type	= Select a type of the vessel which is used to keep DNA in each location.

[PREPARE_WORKING_SOL1]
prepare_working_sol__project_name 		= Select a project from the list to prepare working solution for PCR
prepare_working_sol__final_concentration= What is the final concentration of the working solution which will be used for PCR?
prepare_working_sol__volume_type		= Select a type of volume you want to prepare
prepare_working_sol__solution_volume	= Provide a volume of type which you want to prepare
prepare_working_sol__get_samples		= Click on this button to get all samples in the project
prepare_working_sol__results			= Stick on checkboxes to select samples which are prepared for PCR
prepare_working_sol__next_button		= Click on this button to get a sheet of selected samples along with parameters to prepare working solution

[PREPARE_WORKING_SOL2]
prepare_working_sol__print		= Click this button to send the data sheet to a printer

[CHECK_PCR_PRODUCTS1]
check_pcr__project_name		= Select the project to work
check_pcr__amplification_id	= Select the PCR amplification ID

[CHECK_PCR_PRODUCTS2]
check_pcr__dna_id		= DNA ID
check_pcr__lane			= Lane number in the Gel
check_pcr__valid		= Status of PCR products after checking (checked = valid)
check_pcr__sample_group	= Select PCR products in order to make a group for defining a new Gel. All PCR products in this group will be tracked in the same Gel.
check_pcr__define_gel	= Click on this button to record selected PCR products to a new Gel
check_pcr__gel			= The number, which is seen this column, is the number of DNA in each group (Gel). You can move the mouse over each number to see the list of DNA ID in each group.
check_pcr__protocol		= Select the protocol which was used in the validation of PCR products. If you can not find your protocol in the drop-down list, then you must insert a new one.
check_pcr__path_to_gel	= Click on the button and select your gel image to upload. This gel will be used to keep track of the validation of all samples in this group.
check_pcr__comment		= Give other notes for the Gel or the samples inside the Gel if possible


[LOAD_ELECTROPHORESIS1]
load_el__project_name		= Select the project for loading the products of electrophoresis (raw files are generated from the sequencer)
load_el__electrophoresis_id	= Select the electrophoresis ID which was created in the previous step in the workflow.

[LOAD_ELECTROPHORESIS2]
load_electrophoresis__product_file		= Select a file to upload. All raw files can be compressed into a tarball.
load_electrophoresis__comment			= You can write any note or comment about what kinds of raw data files are uploaded.
load_electrophoresis__software			= Which software is used to read or work with the raw data?
load_electrophoresis__user				= Select the user who run the electrophoresis.
load_electrophoresis__electrophoresis_dt= Date when the electrophoresis is carried out.
