# Supplementary material for: MolabIS - An integrated information system for storing and managing molecular genetics data
Source: BMC Bioinformatics. 2011 Oct 31;12:425. doi: 10.1186/1471-2105-12-425 (PMC3268772; doi:10.1186/1471-2105-12-425)
Supplement: Additional file 1 — Source code of MolabIS. The source code of MolabIS is provided as a Zip file. [file 1471-2105-12-425-S1.ZIP › molab/lib/JasperReport/CVS/Entries]

/commons-beanutils-1.7.jar/1.1/Fri Jan 16 08:26:27 2009//
/commons-collections-2.1.jar/1.1/Fri Jan 16 08:26:27 2009//
/commons-digester-1.7.jar/1.1/Fri Jan 16 08:26:27 2009//
/commons-logging-1.0.2.jar/1.1/Fri Jan 16 08:26:27 2009//
/iText-2.1.0.jar/1.1/Fri Jan 16 08:26:27 2009//
/jasperreports-3.1.3.jar/1.1/Fri Jan 16 08:26:27 2009//
/jcommon-1.0.13.jar/1.1/Thu Feb 18 14:26:53 2010//
/jfreechart-1.0.10.jar/1.1/Thu Feb 18 14:26:53 2010//
/log4j-1.2.15.jar/1.1/Fri Jan 16 08:26:27 2009//
/poi-3.2-FINAL-20081019.jar/1.1/Fri Jan 16 08:26:27 2009//
/postgresql-8.2-506.jdbc3.jar/1.1/Fri Jan 16 08:26:27 2009//
/xercesImpl.jar/1.1/Fri Jan 16 08:26:28 2009//
D
