# Supplementary material for: MolabIS - An integrated information system for storing and managing molecular genetics data
Source: BMC Bioinformatics. 2011 Oct 31;12:425. doi: 10.1186/1471-2105-12-425 (PMC3268772; doi:10.1186/1471-2105-12-425)
Supplement: Additional file 1 — Source code of MolabIS. The source code of MolabIS is provided as a Zip file. [file 1471-2105-12-425-S1.ZIP › molab/lib/CVS/Entries]

/Ajax.pm/1.62/Mon Mar  1 16:54:05 2010//
/InitData.pm/1.4/Wed Nov 26 07:48:31 2008//
/Labels.pm/1.5/Fri Oct  9 06:48:32 2009//
/LoadObjects.pm/1.40/Thu Nov 19 15:59:59 2009//
/Main.pm/1.66/Wed Feb 10 13:02:28 2010//
/Params.pm/1.70/Mon Mar  1 16:54:05 2010//
/Tooltip.pm/1.5/Wed Mar  3 15:17:44 2010//
D
