# Supplementary material for: MolabIS - An integrated information system for storing and managing molecular genetics data
Source: BMC Bioinformatics. 2011 Oct 31;12:425. doi: 10.1186/1471-2105-12-425 (PMC3268772; doi:10.1186/1471-2105-12-425)
Supplement: Additional file 1 — Source code of MolabIS. The source code of MolabIS is provided as a Zip file. [file 1471-2105-12-425-S1.ZIP › molab/reports/dna_by_project.jrxml]

<?xml version="1.0" encoding="UTF-8"?>
<jasperReport xmlns="http://jasperreports.sourceforge.net/jasperreports" xmlns:xsi="http://www.w3.org/2001/XMLSchema-instance" xsi:schemaLocation="http://jasperreports.sourceforge.net/jasperreports http://jasperreports.sourceforge.net/xsd/jasperreport.xsd" name="samples by project" pageWidth="842" pageHeight="595" orientation="Landscape" whenNoDataType="BlankPage" columnWidth="535" leftMargin="20" rightMargin="20" topMargin="20" bottomMargin="20" resourceBundle="Molabis" whenResourceMissingType="Empty">
	<parameter name="filter_1_loop" class="java.lang.String"/>
	<queryString>
		<![CDATA[SELECT distinct 
  pj.project_name,
  sp1.ext_sample as sample_id,
  sp.ext_sample as dna_id,
  cd1.short_name as vessel_type,
  cd2.short_name as material_type,
  cd3.first_name as extracted_by,
  pt.protocol_name as protocol_name,
  sp.production_dt as extraction_dt,
  sp.storage_dt as storage_dt,
  ss.no_units as dna_volume,
  de.dna_concentration as dna_concentration,
  de.dna_purity as dna_purity,
  st1.storage_name as level1,  st2.storage_name as level2,
  st3.storage_name as level3,
  st4.storage_name as level4,
  st5.storage_name as level5,
  sp.comment as comment
FROM  projects pj, storage_samples ss, 
protocols pt, samples sp 
  left join codes cd1 on (sp.db_vessel_type = cd1.db_code)
  left join codes cd2 on (sp.db_material_type = cd2.db_code)
  left join contacts cd3 on (sp.db_user = cd3.db_contact),
  storage st5 
    inner join storage as st4 on (st5.parent_id = st4.storage_id)
    inner join storage as st3 on (st4.parent_id = st3.storage_id)
    inner join storage as st2 on (st3.parent_id = st2.storage_id)
    inner join storage as st1 on (st2.parent_id = st1.storage_id),
  dna_extraction de 
    inner join samples as sp1 on (sp1.sample_id = de.sample_id)
WHERE 
  st5.storage_id = ss.storage_id and
  ss.sample_id = sp.sample_id and
  sp.sample_id = de.dna_id and
  de.project_id = pj.project_id and
  sp.protocol_id = pt.protocol_id and
  pj.project_id::text = $P{filter_1_loop}
ORDER BY dna_id ASC]]>
	</queryString>
	<field name="project_name" class="java.lang.String">
		<fieldDescription><![CDATA[]]></fieldDescription>
	</field>
	<field name="sample_id" class="java.lang.String">
		<fieldDescription><![CDATA[]]></fieldDescription>
	</field>
	<field name="dna_id" class="java.lang.String">
		<fieldDescription><![CDATA[]]></fieldDescription>
	</field>
	<field name="vessel_type" class="java.lang.String">
		<fieldDescription><![CDATA[]]></fieldDescription>
	</field>
	<field name="material_type" class="java.lang.String">
		<fieldDescription><![CDATA[]]></fieldDescription>
	</field>
	<field name="extracted_by" class="java.lang.String">
		<fieldDescription><![CDATA[]]></fieldDescription>
	</field>
	<field name="protocol_name" class="java.lang.String">
		<fieldDescription><![CDATA[]]></fieldDescription>
	</field>
	<field name="extraction_dt" class="java.sql.Date">
		<fieldDescription><![CDATA[]]></fieldDescription>
	</field>
	<field name="storage_dt" class="java.sql.Date">
		<fieldDescription><![CDATA[]]></fieldDescription>
	</field>
	<field name="dna_volume" class="java.lang.Integer">
		<fieldDescription><![CDATA[]]></fieldDescription>
	</field>
	<field name="dna_concentration" class="java.lang.Float">
		<fieldDescription><![CDATA[]]></fieldDescription>
	</field>
	<field name="dna_purity" class="java.lang.Float">
		<fieldDescription><![CDATA[]]></fieldDescription>
	</field>
	<field name="level1" class="java.lang.String">
		<fieldDescription><![CDATA[]]></fieldDescription>
	</field>
	<field name="level2" class="java.lang.String">
		<fieldDescription><![CDATA[]]></fieldDescription>
	</field>
	<field name="level3" class="java.lang.String">
		<fieldDescription><![CDATA[]]></fieldDescription>
	</field>
	<field name="level4" class="java.lang.String">
		<fieldDescription><![CDATA[]]></fieldDescription>
	</field>
	<field name="level5" class="java.lang.String">
		<fieldDescription><![CDATA[]]></fieldDescription>
	</field>
	<field name="comment" class="java.lang.String">
		<fieldDescription><![CDATA[]]></fieldDescription>
	</field>
	<variable name="no" class="java.lang.Integer" calculation="Count">
		<variableExpression><![CDATA[$F{dna_id}]]></variableExpression>
	</variable>
	<background>
		<band/>
	</background>
	<title>
		<band height="67">
			<image hyperlinkType="None">
				<reportElement x="0" y="0" width="60" height="60"/>
				<imageExpression class="java.lang.String"><![CDATA["images/logo.png"]]></imageExpression>
			</image>
			<textField isBlankWhenNull="false" hyperlinkType="None">
				<reportElement key="textField-2" x="30" y="12" width="772" height="25" forecolor="#000000"/>
				<box>
					<topPen lineWidth="0.0" lineStyle="Solid" lineColor="#000000"/>
					<leftPen lineWidth="0.0" lineStyle="Solid" lineColor="#000000"/>
					<bottomPen lineWidth="0.0" lineStyle="Solid" lineColor="#000000"/>
					<rightPen lineWidth="0.0" lineStyle="Solid" lineColor="#000000"/>
				</box>
				<textElement textAlignment="Center">
					<font fontName="Arial" size="18" isBold="true" pdfFontName="arial.ttf" pdfEncoding="Identity-H" isPdfEmbedded="true"/>
				</textElement>
				<textFieldExpression class="java.lang.String"><![CDATA[$R{r000.lab_name}]]></textFieldExpression>
			</textField>
			<textField isBlankWhenNull="false" hyperlinkType="None">
				<reportElement key="textField-2" x="30" y="38" width="772" height="25" forecolor="#003399"/>
				<box>
					<topPen lineWidth="0.0" lineStyle="Solid" lineColor="#000000"/>
					<leftPen lineWidth="0.0" lineStyle="Solid" lineColor="#000000"/>
					<bottomPen lineWidth="0.0" lineStyle="Solid" lineColor="#000000"/>
					<rightPen lineWidth="0.0" lineStyle="Solid" lineColor="#000000"/>
				</box>
				<textElement textAlignment="Center">
					<font fontName="Arial" size="20" isBold="true" pdfFontName="arial.ttf" pdfEncoding="Identity-H" isPdfEmbedded="true"/>
				</textElement>
				<textFieldExpression class="java.lang.String"><![CDATA[$R{r010.report_title} + ": " + $F{project_name}]]></textFieldExpression>
			</textField>
		</band>
	</title>
	<pageHeader>
		<band/>
	</pageHeader>
	<columnHeader>
		<band height="22">
			<frame>
				<reportElement mode="Opaque" x="1" y="1" width="801" height="20" backcolor="#666666"/>
				<textField hyperlinkType="None">
					<reportElement x="0" y="1" width="27" height="18" forecolor="#FFFFFF"/>
					<textElement textAlignment="Center" verticalAlignment="Middle">
						<font fontName="Arial" isBold="true" pdfFontName="arial.ttf" pdfEncoding="Identity-H"/>
					</textElement>
					<textFieldExpression class="java.lang.String"><![CDATA[$R{r000.no}]]></textFieldExpression>
				</textField>
				<line>
					<reportElement x="27" y="2" width="1" height="14" forecolor="#CCCCCC"/>
				</line>
				<textField hyperlinkType="None">
					<reportElement x="99" y="1" width="70" height="18" forecolor="#FFFFFF"/>
					<textElement textAlignment="Center" verticalAlignment="Middle">
						<font fontName="Arial" isBold="true" pdfFontName="arial.ttf" pdfEncoding="Identity-H"/>
					</textElement>
					<textFieldExpression class="java.lang.String"><![CDATA[$R{r010.sample_id}]]></textFieldExpression>
				</textField>
				<line>
					<reportElement x="169" y="2" width="1" height="14" forecolor="#CCCCCC"/>
				</line>
				<textField hyperlinkType="None">
					<reportElement x="28" y="1" width="70" height="18" forecolor="#FFFFFF"/>
					<textElement textAlignment="Center" verticalAlignment="Middle">
						<font fontName="Arial" isBold="true" pdfFontName="arial.ttf" pdfEncoding="Identity-H"/>
					</textElement>
					<textFieldExpression class="java.lang.String"><![CDATA[$R{r010.dna_id}]]></textFieldExpression>
				</textField>
				<line>
					<reportElement x="98" y="2" width="1" height="14" forecolor="#CCCCCC"/>
				</line>
				<textField hyperlinkType="None">
					<reportElement x="170" y="1" width="70" height="18" forecolor="#FFFFFF"/>
					<textElement textAlignment="Center" verticalAlignment="Middle">
						<font fontName="Arial" isBold="true" pdfFontName="arial.ttf" pdfEncoding="Identity-H"/>
					</textElement>
					<textFieldExpression class="java.lang.String"><![CDATA[$R{r010.extracted_by}]]></textFieldExpression>
				</textField>
				<line>
					<reportElement x="240" y="2" width="1" height="14" forecolor="#CCCCCC"/>
				</line>
				<textField hyperlinkType="None">
					<reportElement x="241" y="1" width="70" height="18" forecolor="#FFFFFF"/>
					<textElement textAlignment="Center" verticalAlignment="Middle">
						<font fontName="Arial" isBold="true" pdfFontName="arial.ttf" pdfEncoding="Identity-H"/>
					</textElement>
					<textFieldExpression class="java.lang.String"><![CDATA[$R{r010.protocol}]]></textFieldExpression>
				</textField>
				<line>
					<reportElement x="311" y="2" width="1" height="14" forecolor="#CCCCCC"/>
				</line>
				<textField hyperlinkType="None">
					<reportElement x="312" y="1" width="60" height="18" forecolor="#FFFFFF"/>
					<textElement textAlignment="Center" verticalAlignment="Middle">
						<font fontName="Arial" isBold="true" pdfFontName="arial.ttf" pdfEncoding="Identity-H"/>
					</textElement>
					<textFieldExpression class="java.lang.String"><![CDATA[$R{r010.extraction_dt}]]></textFieldExpression>
				</textField>
				<line>
					<reportElement x="372" y="2" width="1" height="14" forecolor="#CCCCCC"/>
				</line>
				<textField hyperlinkType="None">
					<reportElement x="373" y="1" width="60" height="18" forecolor="#FFFFFF"/>
					<textElement textAlignment="Center" verticalAlignment="Middle">
						<font fontName="Arial" isBold="true" pdfFontName="arial.ttf" pdfEncoding="Identity-H"/>
					</textElement>
					<textFieldExpression class="java.lang.String"><![CDATA[$R{r010.storage_dt}]]></textFieldExpression>
				</textField>
				<line>
					<reportElement x="433" y="2" width="1" height="14" forecolor="#CCCCCC"/>
				</line>
				<textField hyperlinkType="None">
					<reportElement x="434" y="1" width="40" height="18" forecolor="#FFFFFF"/>
					<textElement textAlignment="Center" verticalAlignment="Middle">
						<font fontName="Arial" isBold="true" pdfFontName="arial.ttf" pdfEncoding="Identity-H"/>
					</textElement>
					<textFieldExpression class="java.lang.String"><![CDATA[$R{r010.volume}]]></textFieldExpression>
				</textField>
				<line>
					<reportElement x="474" y="2" width="1" height="14" forecolor="#CCCCCC"/>
				</line>
				<textField hyperlinkType="None">
					<reportElement x="475" y="1" width="40" height="18" forecolor="#FFFFFF"/>
					<textElement textAlignment="Center" verticalAlignment="Middle">
						<font fontName="Arial" isBold="true" pdfFontName="arial.ttf" pdfEncoding="Identity-H"/>
					</textElement>
					<textFieldExpression class="java.lang.String"><![CDATA[$R{r010.concentration}]]></textFieldExpression>
				</textField>
				<line>
					<reportElement x="515" y="2" width="1" height="14" forecolor="#CCCCCC"/>
				</line>
				<textField hyperlinkType="None">
					<reportElement x="516" y="1" width="40" height="18" forecolor="#FFFFFF"/>
					<textElement textAlignment="Center" verticalAlignment="Middle">
						<font fontName="Arial" isBold="true" pdfFontName="arial.ttf" pdfEncoding="Identity-H"/>
					</textElement>
					<textFieldExpression class="java.lang.String"><![CDATA[$R{r010.purity}]]></textFieldExpression>
				</textField>
				<line>
					<reportElement x="556" y="2" width="1" height="14" forecolor="#CCCCCC"/>
				</line>
				<textField hyperlinkType="None">
					<reportElement x="557" y="1" width="242" height="18" forecolor="#FFFFFF"/>
					<textElement textAlignment="Center" verticalAlignment="Middle">
						<font fontName="Arial" isBold="true" pdfFontName="arial.ttf" pdfEncoding="Identity-H"/>
					</textElement>
					<textFieldExpression class="java.lang.String"><![CDATA[$R{r010.storage_place}]]></textFieldExpression>
				</textField>
			</frame>
		</band>
	</columnHeader>
	<detail>
		<band height="17">
			<line direction="BottomUp">
				<reportElement key="line" x="1" y="14" width="801" height="2" forecolor="#666666"/>
				<graphicElement>
					<pen lineStyle="Dotted" lineColor="#CCCCCC"/>
				</graphicElement>
			</line>
			<textField hyperlinkType="None">
				<reportElement x="1" y="0" width="27" height="15" forecolor="#000000"/>
				<textElement textAlignment="Center" verticalAlignment="Middle">
					<font fontName="Arial" size="9" isBold="false" pdfFontName="arial.ttf" pdfEncoding="Identity-H"/>
				</textElement>
				<textFieldExpression class="java.lang.Number"><![CDATA[$V{no}]]></textFieldExpression>
			</textField>
			<textField hyperlinkType="None">
				<reportElement x="29" y="0" width="70" height="15" forecolor="#000000"/>
				<textElement textAlignment="Center" verticalAlignment="Middle">
					<font fontName="Arial" size="9" isBold="false" pdfFontName="arial.ttf" pdfEncoding="Identity-H"/>
				</textElement>
				<textFieldExpression class="java.lang.String"><![CDATA[$F{dna_id}]]></textFieldExpression>
			</textField>
			<textField hyperlinkType="None">
				<reportElement x="100" y="0" width="70" height="15" forecolor="#000000"/>
				<textElement textAlignment="Center" verticalAlignment="Middle">
					<font fontName="Arial" size="9" isBold="false" pdfFontName="arial.ttf" pdfEncoding="Identity-H"/>
				</textElement>
				<textFieldExpression class="java.lang.String"><![CDATA[$F{sample_id}]]></textFieldExpression>
			</textField>
			<textField hyperlinkType="None">
				<reportElement x="171" y="0" width="70" height="15" forecolor="#000000"/>
				<textElement textAlignment="Center" verticalAlignment="Middle">
					<font fontName="Arial" size="9" isBold="false" pdfFontName="arial.ttf" pdfEncoding="Identity-H"/>
				</textElement>
				<textFieldExpression class="java.lang.String"><![CDATA[$F{extracted_by}]]></textFieldExpression>
			</textField>
			<textField pattern="dd-mm-yyyy" hyperlinkType="None">
				<reportElement x="558" y="-1" width="244" height="15" forecolor="#000000"/>
				<textElement textAlignment="Center" verticalAlignment="Middle">
					<font fontName="Arial" size="9" isBold="false" pdfFontName="arial.ttf" pdfEncoding="Identity-H"/>
				</textElement>
				<textFieldExpression class="java.lang.String"><![CDATA[$F{level1}+">"+$F{level2}+">"+$F{level3}+">"+$F{level4}+">"+$F{level5}]]></textFieldExpression>
			</textField>
			<textField hyperlinkType="None">
				<reportElement x="242" y="0" width="70" height="15" forecolor="#000000"/>
				<textElement textAlignment="Center" verticalAlignment="Middle">
					<font fontName="Arial" size="9" isBold="false" pdfFontName="arial.ttf" pdfEncoding="Identity-H"/>
				</textElement>
				<textFieldExpression class="java.lang.String"><![CDATA[$F{protocol_name}]]></textFieldExpression>
			</textField>
			<textField pattern="dd-MMM-yyyy" hyperlinkType="None">
				<reportElement x="313" y="0" width="60" height="15" forecolor="#000000"/>
				<textElement textAlignment="Center" verticalAlignment="Middle">
					<font fontName="Arial" size="9" isBold="false" pdfFontName="arial.ttf" pdfEncoding="Identity-H"/>
				</textElement>
				<textFieldExpression class="java.util.Date"><![CDATA[$F{extraction_dt}]]></textFieldExpression>
			</textField>
			<textField pattern="dd-MMM-yyyy" hyperlinkType="None">
				<reportElement x="374" y="0" width="60" height="15" forecolor="#000000"/>
				<textElement textAlignment="Center" verticalAlignment="Middle">
					<font fontName="Arial" size="9" isBold="false" pdfFontName="arial.ttf" pdfEncoding="Identity-H"/>
				</textElement>
				<textFieldExpression class="java.util.Date"><![CDATA[$F{storage_dt}]]></textFieldExpression>
			</textField>
			<textField pattern="###0" hyperlinkType="None">
				<reportElement x="435" y="0" width="40" height="15" forecolor="#000000"/>
				<textElement textAlignment="Center" verticalAlignment="Middle">
					<font fontName="Arial" size="9" isBold="false" pdfFontName="arial.ttf" pdfEncoding="Identity-H"/>
				</textElement>
				<textFieldExpression class="java.lang.Integer"><![CDATA[$F{dna_volume}]]></textFieldExpression>
			</textField>
			<textField pattern="" hyperlinkType="None">
				<reportElement x="476" y="0" width="40" height="15" forecolor="#000000"/>
				<textElement textAlignment="Center" verticalAlignment="Middle">
					<font fontName="Arial" size="9" isBold="false" pdfFontName="arial.ttf" pdfEncoding="Identity-H"/>
				</textElement>
				<textFieldExpression class="java.lang.Float"><![CDATA[$F{dna_concentration}]]></textFieldExpression>
			</textField>
			<textField pattern="" hyperlinkType="None">
				<reportElement x="517" y="0" width="40" height="15" forecolor="#000000"/>
				<textElement textAlignment="Center" verticalAlignment="Middle">
					<font fontName="Arial" size="9" isBold="false" pdfFontName="arial.ttf" pdfEncoding="Identity-H"/>
				</textElement>
				<textFieldExpression class="java.lang.Float"><![CDATA[$F{dna_purity}]]></textFieldExpression>
			</textField>
		</band>
	</detail>
	<columnFooter>
		<band/>
	</columnFooter>
	<pageFooter>
		<band height="26">
			<textField pattern="" isBlankWhenNull="false" hyperlinkType="None">
				<reportElement key="textField" x="1" y="6" width="209" height="19" forecolor="#000000" backcolor="#FFFFFF"/>
				<box>
					<topPen lineWidth="0.0" lineStyle="Solid" lineColor="#000000"/>
					<leftPen lineWidth="0.0" lineStyle="Solid" lineColor="#000000"/>
					<bottomPen lineWidth="0.0" lineStyle="Solid" lineColor="#000000"/>
					<rightPen lineWidth="0.0" lineStyle="Solid" lineColor="#000000"/>
				</box>
				<textElement>
					<font fontName="Arial" size="10" pdfFontName="arial.ttf" pdfEncoding="Identity-H"/>
				</textElement>
				<textFieldExpression class="java.util.Date"><![CDATA[new Date()]]></textFieldExpression>
			</textField>
			<line>
				<reportElement x="0" y="2" width="802" height="1" forecolor="#666666"/>
			</line>
			<textField pattern="" isBlankWhenNull="false" hyperlinkType="None">
				<reportElement key="textField" x="620" y="6" width="158" height="19" forecolor="#000000" backcolor="#FFFFFF"/>
				<box>
					<topPen lineWidth="0.0" lineStyle="Solid" lineColor="#000000"/>
					<leftPen lineWidth="0.0" lineStyle="Solid" lineColor="#000000"/>
					<bottomPen lineWidth="0.0" lineStyle="Solid" lineColor="#000000"/>
					<rightPen lineWidth="0.0" lineStyle="Solid" lineColor="#000000"/>
				</box>
				<textElement textAlignment="Right">
					<font fontName="Arial" size="10" pdfFontName="arial.ttf" pdfEncoding="Identity-H"/>
				</textElement>
				<textFieldExpression class="java.lang.String"><![CDATA[$R{r000.page} + " " + $V{PAGE_NUMBER}.toString() + " " + $R{r000.of} + " "]]></textFieldExpression>
			</textField>
			<textField evaluationTime="Report" pattern="" isBlankWhenNull="false" hyperlinkType="None">
				<reportElement key="textField" x="781" y="6" width="20" height="19" forecolor="#000000" backcolor="#FFFFFF"/>
				<box>
					<topPen lineWidth="0.0" lineStyle="Solid" lineColor="#000000"/>
					<leftPen lineWidth="0.0" lineStyle="Solid" lineColor="#000000"/>
					<bottomPen lineWidth="0.0" lineStyle="Solid" lineColor="#000000"/>
					<rightPen lineWidth="0.0" lineStyle="Solid" lineColor="#000000"/>
				</box>
				<textElement textAlignment="Left">
					<font fontName="Arial" size="10" pdfFontName="arial.ttf" pdfEncoding="Identity-H"/>
				</textElement>
				<textFieldExpression class="java.lang.String"><![CDATA[$V{PAGE_NUMBER}.toString()]]></textFieldExpression>
			</textField>
		</band>
	</pageFooter>
	<summary>
		<band height="44">
			<textField hyperlinkType="None">
				<reportElement x="177" y="19" width="55" height="18" forecolor="#000000"/>
				<textElement textAlignment="Left" verticalAlignment="Middle">
					<font fontName="Arial" size="12" isBold="true" pdfFontName="arial.ttf" pdfEncoding="Identity-H"/>
				</textElement>
				<textFieldExpression class="java.lang.Integer"><![CDATA[$V{no}]]></textFieldExpression>
			</textField>
			<textField hyperlinkType="None">
				<reportElement x="28" y="18" width="146" height="18" forecolor="#003366"/>
				<textElement textAlignment="Right" verticalAlignment="Middle">
					<font fontName="Arial" size="12" isBold="true" pdfFontName="arial.ttf" pdfEncoding="Identity-H"/>
				</textElement>
				<textFieldExpression class="java.lang.String"><![CDATA[$R{r010.dna_total} + " :"]]></textFieldExpression>
			</textField>
			<line>
				<reportElement x="0" y="6" width="801" height="1"/>
			</line>
		</band>
	</summary>
</jasperReport>
