# Supplementary material for: MolabIS - An integrated information system for storing and managing molecular genetics data
Source: BMC Bioinformatics. 2011 Oct 31;12:425. doi: 10.1186/1471-2105-12-425 (PMC3268772; doi:10.1186/1471-2105-12-425)
Supplement: Additional file 1 — Source code of MolabIS. The source code of MolabIS is provided as a Zip file. [file 1471-2105-12-425-S1.ZIP › molab/reports/list_of_contacts.jrxml]

<?xml version="1.0" encoding="UTF-8"?>
<jasperReport xmlns="http://jasperreports.sourceforge.net/jasperreports" xmlns:xsi="http://www.w3.org/2001/XMLSchema-instance" xsi:schemaLocation="http://jasperreports.sourceforge.net/jasperreports http://jasperreports.sourceforge.net/xsd/jasperreport.xsd" name="contactst" pageWidth="595" pageHeight="842" columnWidth="535" leftMargin="20" rightMargin="20" topMargin="20" bottomMargin="20" resourceBundle="Molabis" whenResourceMissingType="Empty">
	<queryString language="SQL">
		<![CDATA[SELECT
ext_unit, 
ext_id, 
title,
salutation,
first_name,
second_name,
third_name,
birth_dt,
street,
zip,
town,
label,
phone,
phone2,
fax,
email ,
c1.short_name as language,
c2.short_name as country,
c.comment as comment
FROM
unit u, contacts c 
left join codes c1 on (c.db_language=c1.db_code)
left join codes c2 on (c.db_country=c2.db_code)
WHERE
u.db_contact = c.db_contact AND ext_unit = 'USERS']]>
	</queryString>
	<field name="ext_unit" class="java.lang.String">
		<fieldDescription><![CDATA[]]></fieldDescription>
	</field>
	<field name="ext_id" class="java.lang.String">
		<fieldDescription><![CDATA[]]></fieldDescription>
	</field>
	<field name="title" class="java.lang.String">
		<fieldDescription><![CDATA[]]></fieldDescription>
	</field>
	<field name="salutation" class="java.lang.String">
		<fieldDescription><![CDATA[]]></fieldDescription>
	</field>
	<field name="first_name" class="java.lang.String">
		<fieldDescription><![CDATA[]]></fieldDescription>
	</field>
	<field name="second_name" class="java.lang.String">
		<fieldDescription><![CDATA[]]></fieldDescription>
	</field>
	<field name="third_name" class="java.lang.String">
		<fieldDescription><![CDATA[]]></fieldDescription>
	</field>
	<field name="birth_dt" class="java.sql.Date">
		<fieldDescription><![CDATA[]]></fieldDescription>
	</field>
	<field name="street" class="java.lang.String">
		<fieldDescription><![CDATA[]]></fieldDescription>
	</field>
	<field name="zip" class="java.lang.String">
		<fieldDescription><![CDATA[]]></fieldDescription>
	</field>
	<field name="town" class="java.lang.String">
		<fieldDescription><![CDATA[]]></fieldDescription>
	</field>
	<field name="label" class="java.lang.String">
		<fieldDescription><![CDATA[]]></fieldDescription>
	</field>
	<field name="phone" class="java.lang.String">
		<fieldDescription><![CDATA[]]></fieldDescription>
	</field>
	<field name="phone2" class="java.lang.String">
		<fieldDescription><![CDATA[]]></fieldDescription>
	</field>
	<field name="fax" class="java.lang.String">
		<fieldDescription><![CDATA[]]></fieldDescription>
	</field>
	<field name="email" class="java.lang.String">
		<fieldDescription><![CDATA[]]></fieldDescription>
	</field>
	<field name="language" class="java.lang.String">
		<fieldDescription><![CDATA[]]></fieldDescription>
	</field>
	<field name="country" class="java.lang.String">
		<fieldDescription><![CDATA[]]></fieldDescription>
	</field>
	<field name="comment" class="java.lang.String">
		<fieldDescription><![CDATA[]]></fieldDescription>
	</field>
	<group name="ext_unit">
		<groupExpression><![CDATA[$F{ext_unit}]]></groupExpression>
		<groupHeader>
			<band height="24">
				<textField hyperlinkType="None">
					<reportElement mode="Opaque" x="1" y="0" width="554" height="22" forecolor="#FFFFFF" backcolor="#666666"/>
					<textElement verticalAlignment="Middle">
						<font fontName="Arial" size="12" isBold="true" pdfFontName="arial.ttf" pdfEncoding="Identity-H"/>
					</textElement>
					<textFieldExpression class="java.lang.String"><![CDATA["  " + $F{ext_unit}]]></textFieldExpression>
				</textField>
			</band>
		</groupHeader>
		<groupFooter>
			<band/>
		</groupFooter>
	</group>
	<background>
		<band/>
	</background>
	<title>
		<band height="75">
			<image hyperlinkType="None">
				<reportElement x="0" y="0" width="60" height="60"/>
				<imageExpression class="java.lang.String"><![CDATA["images/logo.png"]]></imageExpression>
			</image>
			<textField isBlankWhenNull="false" hyperlinkType="None">
				<reportElement key="textField-2" x="30" y="12" width="524" height="27" forecolor="#000000"/>
				<box>
					<topPen lineWidth="0.0" lineStyle="Solid" lineColor="#000000"/>
					<leftPen lineWidth="0.0" lineStyle="Solid" lineColor="#000000"/>
					<bottomPen lineWidth="0.0" lineStyle="Solid" lineColor="#000000"/>
					<rightPen lineWidth="0.0" lineStyle="Solid" lineColor="#000000"/>
				</box>
				<textElement textAlignment="Center">
					<font fontName="Arial" size="18" isBold="true" pdfFontName="arial.ttf" pdfEncoding="Identity-H" isPdfEmbedded="true"/>
				</textElement>
				<textFieldExpression class="java.lang.String"><![CDATA[$R{r000.lab_name}]]></textFieldExpression>
			</textField>
			<textField isBlankWhenNull="false" hyperlinkType="None">
				<reportElement key="textField-2" x="30" y="43" width="525" height="25" forecolor="#003399"/>
				<box>
					<topPen lineWidth="0.0" lineStyle="Solid" lineColor="#000000"/>
					<leftPen lineWidth="0.0" lineStyle="Solid" lineColor="#000000"/>
					<bottomPen lineWidth="0.0" lineStyle="Solid" lineColor="#000000"/>
					<rightPen lineWidth="0.0" lineStyle="Solid" lineColor="#000000"/>
				</box>
				<textElement textAlignment="Center" verticalAlignment="Middle">
					<font fontName="Arial" size="20" isBold="true" pdfFontName="arial.ttf" pdfEncoding="Identity-H" isPdfEmbedded="true"/>
				</textElement>
				<textFieldExpression class="java.lang.String"><![CDATA[$R{r002.report_title}]]></textFieldExpression>
			</textField>
		</band>
	</title>
	<pageHeader>
		<band/>
	</pageHeader>
	<columnHeader>
		<band height="1"/>
	</columnHeader>
	<detail>
		<band height="133">
			<line direction="BottomUp">
				<reportElement key="line" x="1" y="129" width="554" height="1" forecolor="#666666"/>
				<graphicElement>
					<pen lineStyle="Dashed"/>
				</graphicElement>
			</line>
			<textField isBlankWhenNull="true" hyperlinkType="None">
				<reportElement x="93" y="1" width="176" height="18"/>
				<textElement verticalAlignment="Middle">
					<font fontName="Arial" size="10" isBold="false" pdfFontName="arial.ttf" pdfEncoding="Identity-H"/>
				</textElement>
				<textFieldExpression class="java.lang.String"><![CDATA[$F{ext_id}]]></textFieldExpression>
			</textField>
			<textField hyperlinkType="None">
				<reportElement x="30" y="1" width="56" height="18" forecolor="#003399"/>
				<textElement textAlignment="Right" verticalAlignment="Middle">
					<font fontName="Arial" isBold="false" pdfFontName="arial.ttf" pdfEncoding="Identity-H"/>
				</textElement>
				<textFieldExpression class="java.lang.String"><![CDATA[$R{r002.id}]]></textFieldExpression>
			</textField>
			<staticText>
				<reportElement x="87" y="1" width="3" height="18"/>
				<textElement verticalAlignment="Middle">
					<font fontName="Arial" pdfFontName="arial.ttf" pdfEncoding="Identity-H"/>
				</textElement>
				<text><![CDATA[:]]></text>
			</staticText>
			<line>
				<reportElement x="281" y="1" width="1" height="126" forecolor="#CCCCCC"/>
			</line>
			<textField hyperlinkType="None">
				<reportElement x="294" y="1" width="56" height="18" forecolor="#003399"/>
				<textElement textAlignment="Right" verticalAlignment="Middle">
					<font fontName="Arial" isBold="false" pdfFontName="arial.ttf" pdfEncoding="Identity-H"/>
				</textElement>
				<textFieldExpression class="java.lang.String"><![CDATA[$R{r002.name}]]></textFieldExpression>
			</textField>
			<staticText>
				<reportElement x="351" y="1" width="3" height="18"/>
				<textElement verticalAlignment="Middle">
					<font fontName="Arial" pdfFontName="arial.ttf" pdfEncoding="Identity-H"/>
				</textElement>
				<text><![CDATA[:]]></text>
			</staticText>
			<textField isBlankWhenNull="true" hyperlinkType="None">
				<reportElement x="357" y="1" width="176" height="18"/>
				<textElement verticalAlignment="Middle">
					<font fontName="Arial" size="10" isBold="false" pdfFontName="arial.ttf" pdfEncoding="Identity-H"/>
				</textElement>
				<textFieldExpression class="java.lang.String"><![CDATA[($F{title} == null  ? "" : $F{title} + ". ") + ($F{first_name} == null  ? "" : $F{first_name} ) + " " + ($F{second_name}  == null  ? "" : $F{second_name}  ) + " " + ($F{third_name} == null  ? "" : $F{third_name} )]]></textFieldExpression>
			</textField>
			<textField hyperlinkType="None">
				<reportElement x="30" y="19" width="56" height="18" forecolor="#003399"/>
				<textElement textAlignment="Right" verticalAlignment="Middle">
					<font fontName="Arial" isBold="false" pdfFontName="arial.ttf" pdfEncoding="Identity-H"/>
				</textElement>
				<textFieldExpression class="java.lang.String"><![CDATA[$R{r002.salutation}]]></textFieldExpression>
			</textField>
			<textField hyperlinkType="None">
				<reportElement x="294" y="19" width="56" height="18" forecolor="#003399"/>
				<textElement textAlignment="Right" verticalAlignment="Middle">
					<font fontName="Arial" isBold="false" pdfFontName="arial.ttf" pdfEncoding="Identity-H"/>
				</textElement>
				<textFieldExpression class="java.lang.String"><![CDATA[$R{r002.birthday}]]></textFieldExpression>
			</textField>
			<textField pattern="dd-mm-yyyy" isBlankWhenNull="true" hyperlinkType="None">
				<reportElement x="357" y="19" width="176" height="18"/>
				<textElement verticalAlignment="Middle">
					<font fontName="Arial" size="10" isBold="false" pdfFontName="arial.ttf" pdfEncoding="Identity-H"/>
				</textElement>
				<textFieldExpression class="java.util.Date"><![CDATA[$F{birth_dt}]]></textFieldExpression>
			</textField>
			<staticText>
				<reportElement x="87" y="19" width="3" height="18"/>
				<textElement verticalAlignment="Middle">
					<font fontName="Arial" pdfFontName="arial.ttf" pdfEncoding="Identity-H"/>
				</textElement>
				<text><![CDATA[:]]></text>
			</staticText>
			<staticText>
				<reportElement x="351" y="19" width="3" height="18"/>
				<textElement verticalAlignment="Middle">
					<font fontName="Arial" pdfFontName="arial.ttf" pdfEncoding="Identity-H"/>
				</textElement>
				<text><![CDATA[:]]></text>
			</staticText>
			<textField isBlankWhenNull="true" hyperlinkType="None">
				<reportElement x="93" y="19" width="176" height="18"/>
				<textElement verticalAlignment="Middle">
					<font fontName="Arial" size="10" isBold="false" pdfFontName="arial.ttf" pdfEncoding="Identity-H"/>
				</textElement>
				<textFieldExpression class="java.lang.String"><![CDATA[$F{salutation}]]></textFieldExpression>
			</textField>
			<textField hyperlinkType="None">
				<reportElement x="31" y="37" width="56" height="18" forecolor="#003399"/>
				<textElement textAlignment="Right" verticalAlignment="Middle">
					<font fontName="Arial" isBold="false" pdfFontName="arial.ttf" pdfEncoding="Identity-H"/>
				</textElement>
				<textFieldExpression class="java.lang.String"><![CDATA[$R{r002.country}]]></textFieldExpression>
			</textField>
			<staticText>
				<reportElement x="88" y="37" width="3" height="18"/>
				<textElement verticalAlignment="Middle">
					<font fontName="Arial" pdfFontName="arial.ttf" pdfEncoding="Identity-H"/>
				</textElement>
				<text><![CDATA[:]]></text>
			</staticText>
			<textField isBlankWhenNull="true" hyperlinkType="None">
				<reportElement x="94" y="37" width="176" height="18"/>
				<textElement verticalAlignment="Middle">
					<font fontName="Arial" size="10" isBold="false" pdfFontName="arial.ttf" pdfEncoding="Identity-H"/>
				</textElement>
				<textFieldExpression class="java.lang.String"><![CDATA[$F{country}]]></textFieldExpression>
			</textField>
			<textField isBlankWhenNull="true" hyperlinkType="None">
				<reportElement x="357" y="37" width="176" height="18"/>
				<textElement verticalAlignment="Middle">
					<font fontName="Arial" size="10" isBold="false" pdfFontName="arial.ttf" pdfEncoding="Identity-H"/>
				</textElement>
				<textFieldExpression class="java.lang.String"><![CDATA[$F{language}]]></textFieldExpression>
			</textField>
			<textField hyperlinkType="None">
				<reportElement x="294" y="37" width="56" height="18" forecolor="#003399"/>
				<textElement textAlignment="Right" verticalAlignment="Middle">
					<font fontName="Arial" isBold="false" pdfFontName="arial.ttf" pdfEncoding="Identity-H"/>
				</textElement>
				<textFieldExpression class="java.lang.String"><![CDATA[$R{r002.language}]]></textFieldExpression>
			</textField>
			<staticText>
				<reportElement x="351" y="37" width="3" height="18"/>
				<textElement verticalAlignment="Middle">
					<font fontName="Arial" pdfFontName="arial.ttf" pdfEncoding="Identity-H"/>
				</textElement>
				<text><![CDATA[:]]></text>
			</staticText>
			<textField isBlankWhenNull="true" hyperlinkType="None">
				<reportElement x="94" y="55" width="176" height="18"/>
				<textElement verticalAlignment="Middle">
					<font fontName="Arial" size="10" isBold="false" pdfFontName="arial.ttf" pdfEncoding="Identity-H"/>
				</textElement>
				<textFieldExpression class="java.lang.String"><![CDATA[$F{street}]]></textFieldExpression>
			</textField>
			<textField hyperlinkType="None">
				<reportElement x="31" y="55" width="56" height="18" forecolor="#003399"/>
				<textElement textAlignment="Right" verticalAlignment="Middle">
					<font fontName="Arial" isBold="false" pdfFontName="arial.ttf" pdfEncoding="Identity-H"/>
				</textElement>
				<textFieldExpression class="java.lang.String"><![CDATA[$R{r002.street}]]></textFieldExpression>
			</textField>
			<staticText>
				<reportElement x="88" y="55" width="3" height="18"/>
				<textElement verticalAlignment="Middle">
					<font fontName="Arial" pdfFontName="arial.ttf" pdfEncoding="Identity-H"/>
				</textElement>
				<text><![CDATA[:]]></text>
			</staticText>
			<textField hyperlinkType="None">
				<reportElement x="294" y="55" width="56" height="18" forecolor="#003399"/>
				<textElement textAlignment="Right" verticalAlignment="Middle">
					<font fontName="Arial" isBold="false" pdfFontName="arial.ttf" pdfEncoding="Identity-H"/>
				</textElement>
				<textFieldExpression class="java.lang.String"><![CDATA[$R{r002.zip}]]></textFieldExpression>
			</textField>
			<textField isBlankWhenNull="true" hyperlinkType="None">
				<reportElement x="357" y="55" width="176" height="18"/>
				<textElement verticalAlignment="Middle">
					<font fontName="Arial" size="10" isBold="false" pdfFontName="arial.ttf" pdfEncoding="Identity-H"/>
				</textElement>
				<textFieldExpression class="java.lang.String"><![CDATA[$F{zip}]]></textFieldExpression>
			</textField>
			<staticText>
				<reportElement x="351" y="55" width="3" height="18"/>
				<textElement verticalAlignment="Middle">
					<font fontName="Arial" pdfFontName="arial.ttf" pdfEncoding="Identity-H"/>
				</textElement>
				<text><![CDATA[:]]></text>
			</staticText>
			<textField hyperlinkType="None">
				<reportElement x="31" y="73" width="56" height="18" forecolor="#003399"/>
				<textElement textAlignment="Right" verticalAlignment="Middle">
					<font fontName="Arial" isBold="false" pdfFontName="arial.ttf" pdfEncoding="Identity-H"/>
				</textElement>
				<textFieldExpression class="java.lang.String"><![CDATA[$R{r002.town}]]></textFieldExpression>
			</textField>
			<staticText>
				<reportElement x="351" y="73" width="3" height="18"/>
				<textElement verticalAlignment="Middle">
					<font fontName="Arial" pdfFontName="arial.ttf" pdfEncoding="Identity-H"/>
				</textElement>
				<text><![CDATA[:]]></text>
			</staticText>
			<textField isBlankWhenNull="true" hyperlinkType="None">
				<reportElement x="94" y="73" width="176" height="18"/>
				<textElement verticalAlignment="Middle">
					<font fontName="Arial" size="10" isBold="false" pdfFontName="arial.ttf" pdfEncoding="Identity-H"/>
				</textElement>
				<textFieldExpression class="java.lang.String"><![CDATA[$F{town}]]></textFieldExpression>
			</textField>
			<textField hyperlinkType="None">
				<reportElement x="294" y="73" width="56" height="18" forecolor="#003399"/>
				<textElement textAlignment="Right" verticalAlignment="Middle">
					<font fontName="Arial" isBold="false" pdfFontName="arial.ttf" pdfEncoding="Identity-H"/>
				</textElement>
				<textFieldExpression class="java.lang.String"><![CDATA[$R{r002.phone1}]]></textFieldExpression>
			</textField>
			<staticText>
				<reportElement x="88" y="73" width="3" height="18"/>
				<textElement verticalAlignment="Middle">
					<font fontName="Arial" pdfFontName="arial.ttf" pdfEncoding="Identity-H"/>
				</textElement>
				<text><![CDATA[:]]></text>
			</staticText>
			<textField isBlankWhenNull="true" hyperlinkType="None">
				<reportElement x="357" y="73" width="176" height="18"/>
				<textElement verticalAlignment="Middle">
					<font fontName="Arial" size="10" isBold="false" pdfFontName="arial.ttf" pdfEncoding="Identity-H"/>
				</textElement>
				<textFieldExpression class="java.lang.String"><![CDATA[$F{phone}]]></textFieldExpression>
			</textField>
			<textField hyperlinkType="None">
				<reportElement x="31" y="91" width="56" height="18" forecolor="#003399"/>
				<textElement textAlignment="Right" verticalAlignment="Middle">
					<font fontName="Arial" isBold="false" pdfFontName="arial.ttf" pdfEncoding="Identity-H"/>
				</textElement>
				<textFieldExpression class="java.lang.String"><![CDATA[$R{r002.phone2}]]></textFieldExpression>
			</textField>
			<textField isBlankWhenNull="true" hyperlinkType="None">
				<reportElement x="357" y="91" width="176" height="18"/>
				<textElement verticalAlignment="Middle">
					<font fontName="Arial" size="10" isBold="false" pdfFontName="arial.ttf" pdfEncoding="Identity-H"/>
				</textElement>
				<textFieldExpression class="java.lang.String"><![CDATA[$F{fax}]]></textFieldExpression>
			</textField>
			<staticText>
				<reportElement x="88" y="91" width="3" height="18"/>
				<textElement verticalAlignment="Middle">
					<font fontName="Arial" pdfFontName="arial.ttf" pdfEncoding="Identity-H"/>
				</textElement>
				<text><![CDATA[:]]></text>
			</staticText>
			<textField isBlankWhenNull="true" hyperlinkType="None">
				<reportElement x="94" y="91" width="176" height="18"/>
				<textElement verticalAlignment="Middle">
					<font fontName="Arial" size="10" isBold="false" pdfFontName="arial.ttf" pdfEncoding="Identity-H"/>
				</textElement>
				<textFieldExpression class="java.lang.String"><![CDATA[$F{phone2}]]></textFieldExpression>
			</textField>
			<textField hyperlinkType="None">
				<reportElement x="294" y="91" width="56" height="18" forecolor="#003399"/>
				<textElement textAlignment="Right" verticalAlignment="Middle">
					<font fontName="Arial" isBold="false" pdfFontName="arial.ttf" pdfEncoding="Identity-H"/>
				</textElement>
				<textFieldExpression class="java.lang.String"><![CDATA[$R{r002.fax}]]></textFieldExpression>
			</textField>
			<staticText>
				<reportElement x="351" y="91" width="3" height="18"/>
				<textElement verticalAlignment="Middle">
					<font fontName="Arial" pdfFontName="arial.ttf" pdfEncoding="Identity-H"/>
				</textElement>
				<text><![CDATA[:]]></text>
			</staticText>
			<textField isBlankWhenNull="true" hyperlinkType="None">
				<reportElement x="357" y="109" width="176" height="18"/>
				<textElement verticalAlignment="Middle">
					<font fontName="Arial" size="10" isBold="false" pdfFontName="arial.ttf" pdfEncoding="Identity-H"/>
				</textElement>
				<textFieldExpression class="java.lang.String"><![CDATA[$F{comment}]]></textFieldExpression>
			</textField>
			<textField isBlankWhenNull="true" hyperlinkType="None">
				<reportElement x="93" y="109" width="176" height="18"/>
				<textElement verticalAlignment="Middle">
					<font fontName="Arial" size="10" isBold="false" pdfFontName="arial.ttf" pdfEncoding="Identity-H"/>
				</textElement>
				<textFieldExpression class="java.lang.String"><![CDATA[$F{email}]]></textFieldExpression>
			</textField>
			<staticText>
				<reportElement x="88" y="109" width="3" height="18"/>
				<textElement verticalAlignment="Middle">
					<font fontName="Arial" pdfFontName="arial.ttf" pdfEncoding="Identity-H"/>
				</textElement>
				<text><![CDATA[:]]></text>
			</staticText>
			<staticText>
				<reportElement x="351" y="109" width="3" height="18"/>
				<textElement verticalAlignment="Middle">
					<font fontName="Arial" pdfFontName="arial.ttf" pdfEncoding="Identity-H"/>
				</textElement>
				<text><![CDATA[:]]></text>
			</staticText>
			<textField hyperlinkType="None">
				<reportElement x="31" y="109" width="56" height="18" forecolor="#003399"/>
				<textElement textAlignment="Right" verticalAlignment="Middle">
					<font fontName="Arial" isBold="false" pdfFontName="arial.ttf" pdfEncoding="Identity-H"/>
				</textElement>
				<textFieldExpression class="java.lang.String"><![CDATA[$R{r002.email}]]></textFieldExpression>
			</textField>
			<textField hyperlinkType="None">
				<reportElement x="294" y="109" width="56" height="18" forecolor="#003399"/>
				<textElement textAlignment="Right" verticalAlignment="Middle">
					<font fontName="Arial" isBold="false" pdfFontName="arial.ttf" pdfEncoding="Identity-H"/>
				</textElement>
				<textFieldExpression class="java.lang.String"><![CDATA[$R{r002.comment}]]></textFieldExpression>
			</textField>
		</band>
	</detail>
	<columnFooter>
		<band/>
	</columnFooter>
	<pageFooter>
		<band height="26">
			<textField pattern="" isBlankWhenNull="false" hyperlinkType="None">
				<reportElement key="textField" x="1" y="6" width="209" height="19" forecolor="#000000" backcolor="#FFFFFF"/>
				<box>
					<topPen lineWidth="0.0" lineStyle="Solid" lineColor="#000000"/>
					<leftPen lineWidth="0.0" lineStyle="Solid" lineColor="#000000"/>
					<bottomPen lineWidth="0.0" lineStyle="Solid" lineColor="#000000"/>
					<rightPen lineWidth="0.0" lineStyle="Solid" lineColor="#000000"/>
				</box>
				<textElement>
					<font fontName="Arial" size="10" pdfFontName="arial.ttf" pdfEncoding="Identity-H"/>
				</textElement>
				<textFieldExpression class="java.util.Date"><![CDATA[new Date()]]></textFieldExpression>
			</textField>
			<line>
				<reportElement x="1" y="2" width="554" height="1" forecolor="#003399" backcolor="#FFFFFF"/>
			</line>
			<textField pattern="" isBlankWhenNull="false" hyperlinkType="None">
				<reportElement key="textField" x="375" y="6" width="158" height="19" forecolor="#000000" backcolor="#FFFFFF"/>
				<box>
					<topPen lineWidth="0.0" lineStyle="Solid" lineColor="#000000"/>
					<leftPen lineWidth="0.0" lineStyle="Solid" lineColor="#000000"/>
					<bottomPen lineWidth="0.0" lineStyle="Solid" lineColor="#000000"/>
					<rightPen lineWidth="0.0" lineStyle="Solid" lineColor="#000000"/>
				</box>
				<textElement textAlignment="Right">
					<font fontName="Arial" size="10" pdfFontName="arial.ttf" pdfEncoding="Identity-H"/>
				</textElement>
				<textFieldExpression class="java.lang.String"><![CDATA[$R{r000.page} + " " + $V{PAGE_NUMBER}.toString() + " " + $R{r000.of} + " "]]></textFieldExpression>
			</textField>
			<textField evaluationTime="Report" pattern="" isBlankWhenNull="false" hyperlinkType="None">
				<reportElement key="textField" x="534" y="6" width="20" height="19" forecolor="#000000" backcolor="#FFFFFF"/>
				<box>
					<topPen lineWidth="0.0" lineStyle="Solid" lineColor="#000000"/>
					<leftPen lineWidth="0.0" lineStyle="Solid" lineColor="#000000"/>
					<bottomPen lineWidth="0.0" lineStyle="Solid" lineColor="#000000"/>
					<rightPen lineWidth="0.0" lineStyle="Solid" lineColor="#000000"/>
				</box>
				<textElement textAlignment="Left">
					<font fontName="Arial" size="10" pdfFontName="arial.ttf" pdfEncoding="Identity-H"/>
				</textElement>
				<textFieldExpression class="java.lang.String"><![CDATA[$V{PAGE_NUMBER}.toString()]]></textFieldExpression>
			</textField>
		</band>
	</pageFooter>
	<summary>
		<band/>
	</summary>
</jasperReport>
