# Supplementary material for: MolabIS - An integrated information system for storing and managing molecular genetics data
Source: BMC Bioinformatics. 2011 Oct 31;12:425. doi: 10.1186/1471-2105-12-425 (PMC3268772; doi:10.1186/1471-2105-12-425)
Supplement: Additional file 1 — Source code of MolabIS. The source code of MolabIS is provided as a Zip file. [file 1471-2105-12-425-S1.ZIP › molab/reports/breeds_project.jrxml]

<?xml version="1.0" encoding="UTF-8"?>
<jasperReport xmlns="http://jasperreports.sourceforge.net/jasperreports" xmlns:xsi="http://www.w3.org/2001/XMLSchema-instance" xsi:schemaLocation="http://jasperreports.sourceforge.net/jasperreports http://jasperreports.sourceforge.net/xsd/jasperreport.xsd" name="breeds_project" pageWidth="595" pageHeight="842" whenNoDataType="BlankPage" columnWidth="555" leftMargin="20" rightMargin="20" topMargin="20" bottomMargin="20" resourceBundle="Molabis" whenResourceMissingType="Empty">
	<reportFont name="Arial" isDefault="true" fontName="Arial" size="12" isBold="true" isItalic="false" isUnderline="false" isStrikeThrough="false" pdfFontName="arial.ttf" isPdfEmbedded="false"/>
	<parameter name="filter_1_loop" class="java.lang.String"/>
	<queryString>
		<![CDATA[SELECT pj.project_name, count(sc.sample_id) as no_individuals, cd.short_name as breed
FROM projects pj, sample_collection sc, samples sp, transfer tf, organisms og
LEFT JOIN codes cd ON (og.db_breed = cd.db_code)
WHERE pj.project_id = sc.project_id
AND sc.sample_id = sp.sample_id 
AND sp.db_organism = og.db_organism
AND og.db_organism = tf.db_organism 
AND pj.project_id::text = $P{filter_1_loop}
GROUP BY project_name,breed]]>
	</queryString>
	<field name="project_name" class="java.lang.String">
		<fieldDescription><![CDATA[]]></fieldDescription>
	</field>
	<field name="no_individuals" class="java.lang.Long">
		<fieldDescription><![CDATA[]]></fieldDescription>
	</field>
	<field name="breed" class="java.lang.String">
		<fieldDescription><![CDATA[]]></fieldDescription>
	</field>
	<variable name="no_breeds" class="java.lang.Integer" calculation="Count">
		<variableExpression><![CDATA[$F{breed}]]></variableExpression>
	</variable>
	<background>
		<band/>
	</background>
	<title>
		<band height="68">
			<image hyperlinkType="None">
				<reportElement x="0" y="0" width="60" height="60"/>
				<imageExpression class="java.lang.String"><![CDATA["images/logo.png"]]></imageExpression>
			</image>
			<textField isBlankWhenNull="false" hyperlinkType="None">
				<reportElement key="textField-2" x="30" y="38" width="525" height="25" forecolor="#003399"/>
				<box>
					<topPen lineWidth="0.0" lineStyle="Solid" lineColor="#000000"/>
					<leftPen lineWidth="0.0" lineStyle="Solid" lineColor="#000000"/>
					<bottomPen lineWidth="0.0" lineStyle="Solid" lineColor="#000000"/>
					<rightPen lineWidth="0.0" lineStyle="Solid" lineColor="#000000"/>
				</box>
				<textElement textAlignment="Center" verticalAlignment="Middle">
					<font fontName="Arial" size="20" isBold="true" pdfFontName="arial.ttf" pdfEncoding="Identity-H" isPdfEmbedded="true"/>
				</textElement>
				<textFieldExpression class="java.lang.String"><![CDATA[$R{r015.title}]]></textFieldExpression>
			</textField>
			<textField isBlankWhenNull="false" hyperlinkType="None">
				<reportElement key="textField-2" x="30" y="13" width="524" height="25" forecolor="#000000"/>
				<box>
					<topPen lineWidth="0.0" lineStyle="Solid" lineColor="#000000"/>
					<leftPen lineWidth="0.0" lineStyle="Solid" lineColor="#000000"/>
					<bottomPen lineWidth="0.0" lineStyle="Solid" lineColor="#000000"/>
					<rightPen lineWidth="0.0" lineStyle="Solid" lineColor="#000000"/>
				</box>
				<textElement textAlignment="Center">
					<font fontName="Arial" size="18" isBold="true" pdfFontName="arial.ttf" pdfEncoding="Identity-H" isPdfEmbedded="true"/>
				</textElement>
				<textFieldExpression class="java.lang.String"><![CDATA[$R{r000.lab_name}]]></textFieldExpression>
			</textField>
		</band>
	</title>
	<pageHeader>
		<band/>
	</pageHeader>
	<columnHeader>
		<band height="19"/>
	</columnHeader>
	<detail>
		<band/>
	</detail>
	<columnFooter>
		<band/>
	</columnFooter>
	<pageFooter>
		<band height="28">
			<line>
				<reportElement x="1" y="2" width="554" height="1" forecolor="#003399" backcolor="#FFFFFF"/>
			</line>
			<textField pattern="" isBlankWhenNull="false" hyperlinkType="None">
				<reportElement key="textField" x="1" y="6" width="209" height="19" forecolor="#000000" backcolor="#FFFFFF"/>
				<box>
					<topPen lineWidth="0.0" lineStyle="Solid" lineColor="#000000"/>
					<leftPen lineWidth="0.0" lineStyle="Solid" lineColor="#000000"/>
					<bottomPen lineWidth="0.0" lineStyle="Solid" lineColor="#000000"/>
					<rightPen lineWidth="0.0" lineStyle="Solid" lineColor="#000000"/>
				</box>
				<textElement>
					<font fontName="Arial" size="10" pdfFontName="arial.ttf" pdfEncoding="Identity-H"/>
				</textElement>
				<textFieldExpression class="java.util.Date"><![CDATA[new Date()]]></textFieldExpression>
			</textField>
			<textField pattern="" isBlankWhenNull="false" hyperlinkType="None">
				<reportElement key="textField" x="375" y="6" width="158" height="19" forecolor="#000000" backcolor="#FFFFFF"/>
				<box>
					<topPen lineWidth="0.0" lineStyle="Solid" lineColor="#000000"/>
					<leftPen lineWidth="0.0" lineStyle="Solid" lineColor="#000000"/>
					<bottomPen lineWidth="0.0" lineStyle="Solid" lineColor="#000000"/>
					<rightPen lineWidth="0.0" lineStyle="Solid" lineColor="#000000"/>
				</box>
				<textElement textAlignment="Right">
					<font fontName="Arial" size="10" pdfFontName="arial.ttf" pdfEncoding="Identity-H"/>
				</textElement>
				<textFieldExpression class="java.lang.String"><![CDATA[$R{r000.page} + " " + $V{PAGE_NUMBER}.toString() + " " + $R{r000.of} + " "]]></textFieldExpression>
			</textField>
			<textField evaluationTime="Report" pattern="" isBlankWhenNull="false" hyperlinkType="None">
				<reportElement key="textField" x="534" y="6" width="20" height="19" forecolor="#000000" backcolor="#FFFFFF"/>
				<box>
					<topPen lineWidth="0.0" lineStyle="Solid" lineColor="#000000"/>
					<leftPen lineWidth="0.0" lineStyle="Solid" lineColor="#000000"/>
					<bottomPen lineWidth="0.0" lineStyle="Solid" lineColor="#000000"/>
					<rightPen lineWidth="0.0" lineStyle="Solid" lineColor="#000000"/>
				</box>
				<textElement textAlignment="Left">
					<font fontName="Arial" size="10" pdfFontName="arial.ttf" pdfEncoding="Identity-H"/>
				</textElement>
				<textFieldExpression class="java.lang.String"><![CDATA[$V{PAGE_NUMBER}.toString()]]></textFieldExpression>
			</textField>
		</band>
	</pageFooter>
	<summary>
		<band height="450">
			<pieChart>
				<chart evaluationTime="Report" hyperlinkType="None" renderType="image" theme="default">
					<reportElement mode="Transparent" x="53" y="69" width="445" height="366"/>
					<chartTitle>
						<font fontName="Arial" pdfFontName="arial.ttf" pdfEncoding="Identity-H" isPdfEmbedded="true"/>
					</chartTitle>
					<chartSubtitle>
						<font fontName="Arial" pdfFontName="arial.ttf" pdfEncoding="Identity-H" isPdfEmbedded="true"/>
					</chartSubtitle>
					<chartLegend textColor="#000000">
						<font fontName="Arial" isBold="false" pdfFontName="arial.ttf" pdfEncoding="Identity-H" isPdfEmbedded="true"/>
					</chartLegend>
				</chart>
				<pieDataset>
					<keyExpression><![CDATA[$F{breed}]]></keyExpression>
					<valueExpression><![CDATA[$F{no_individuals}]]></valueExpression>
					<labelExpression><![CDATA[" " + $F{no_individuals}]]></labelExpression>
					<sectionHyperlink hyperlinkType="None"/>
				</pieDataset>
				<piePlot isCircular="true">
					<plot/>
				</piePlot>
			</pieChart>
			<textField hyperlinkType="None">
				<reportElement x="54" y="20" width="142" height="18" forecolor="#000099"/>
				<textElement textAlignment="Right" verticalAlignment="Middle">
					<font fontName="Arial" size="15" isBold="false" pdfFontName="arial.ttf" pdfEncoding="Identity-H" isPdfEmbedded="true"/>
				</textElement>
				<textFieldExpression class="java.lang.String"><![CDATA[$R{r015.project_name} + ":"]]></textFieldExpression>
			</textField>
			<textField hyperlinkType="None">
				<reportElement x="199" y="20" width="118" height="18" forecolor="#000000"/>
				<textElement verticalAlignment="Middle">
					<font fontName="Arial" size="15" isBold="false" pdfFontName="arial.ttf" pdfEncoding="Identity-H" isPdfEmbedded="true"/>
				</textElement>
				<textFieldExpression class="java.lang.String"><![CDATA[$F{project_name}]]></textFieldExpression>
			</textField>
			<textField hyperlinkType="None">
				<reportElement x="54" y="41" width="142" height="18" forecolor="#000099"/>
				<textElement textAlignment="Right" verticalAlignment="Middle">
					<font fontName="Arial" size="15" isBold="false" pdfFontName="arial.ttf" pdfEncoding="Identity-H" isPdfEmbedded="true"/>
				</textElement>
				<textFieldExpression class="java.lang.String"><![CDATA[$R{r015.number_of_breeds} + ":"]]></textFieldExpression>
			</textField>
			<textField hyperlinkType="None">
				<reportElement x="199" y="41" width="118" height="18" forecolor="#000000"/>
				<textElement verticalAlignment="Middle">
					<font fontName="Arial" size="15" pdfFontName="arial.ttf" pdfEncoding="Identity-H" isPdfEmbedded="true"/>
				</textElement>
				<textFieldExpression class="java.lang.String"><![CDATA[""+$V{no_breeds}]]></textFieldExpression>
			</textField>
		</band>
	</summary>
</jasperReport>
