# Supplementary material for: MolabIS - An integrated information system for storing and managing molecular genetics data
Source: BMC Bioinformatics. 2011 Oct 31;12:425. doi: 10.1186/1471-2105-12-425 (PMC3268772; doi:10.1186/1471-2105-12-425)
Supplement: Additional file 1 — Source code of MolabIS. The source code of MolabIS is provided as a Zip file. [file 1471-2105-12-425-S1.ZIP › molab/reports/individual_statistics.jrxml]

<?xml version="1.0" encoding="UTF-8"?>
<jasperReport xmlns="http://jasperreports.sourceforge.net/jasperreports" xmlns:xsi="http://www.w3.org/2001/XMLSchema-instance" xsi:schemaLocation="http://jasperreports.sourceforge.net/jasperreports http://jasperreports.sourceforge.net/xsd/jasperreport.xsd" name="list of individuals" pageWidth="595" pageHeight="842" whenNoDataType="BlankPage" columnWidth="535" leftMargin="20" rightMargin="20" topMargin="20" bottomMargin="20" resourceBundle="Molabis" whenResourceMissingType="Empty">
	<queryString>
		<![CDATA[SELECT distinct 
  t.ext_organism    as organism,
  c1.long_name      as species,
  c2.long_name      as breed,
  t2.ext_organism   as sire,
  t3.ext_organism   as dam,
  c3.short_name     as sex,
  c4.short_name     as donor_type,
  o.birth_dt        as birth_dt,
  o.birth_year      as birth_year,
  o.latitude        as latitude,
  o.longitude       as longitude,
  b.blob            as blob,
  o.comment         as comment
FROM  transfer t, organisms o 
  left join codes c1 on (o.db_species = c1.db_code)
  left join codes c2 on (o.db_breed = c2.db_code)
  left join codes c3 on (o.db_sex = c3.db_code)
  left join codes c4 on (o.db_donor_type = c4.db_code)
  left join blobs b  on (o.db_photo  = b.blob_id)
  left join transfer t2 on (o.db_sire = t2.db_organism)
  left join transfer t3 on (o.db_dam  = t3.db_organism)
WHERE o.db_organism=t.db_organism]]>
	</queryString>
	<field name="organism" class="java.lang.String">
		<fieldDescription><![CDATA[]]></fieldDescription>
	</field>
	<field name="species" class="java.lang.String">
		<fieldDescription><![CDATA[]]></fieldDescription>
	</field>
	<field name="breed" class="java.lang.String">
		<fieldDescription><![CDATA[]]></fieldDescription>
	</field>
	<field name="sire" class="java.lang.String">
		<fieldDescription><![CDATA[]]></fieldDescription>
	</field>
	<field name="dam" class="java.lang.String">
		<fieldDescription><![CDATA[]]></fieldDescription>
	</field>
	<field name="sex" class="java.lang.String">
		<fieldDescription><![CDATA[]]></fieldDescription>
	</field>
	<field name="donor_type" class="java.lang.String">
		<fieldDescription><![CDATA[]]></fieldDescription>
	</field>
	<field name="birth_dt" class="java.sql.Date">
		<fieldDescription><![CDATA[]]></fieldDescription>
	</field>
	<field name="birth_year" class="java.lang.String">
		<fieldDescription><![CDATA[]]></fieldDescription>
	</field>
	<field name="latitude" class="java.lang.Double">
		<fieldDescription><![CDATA[]]></fieldDescription>
	</field>
	<field name="longitude" class="java.lang.Double">
		<fieldDescription><![CDATA[]]></fieldDescription>
	</field>
	<field name="blob" class="java.io.InputStream">
		<fieldDescription><![CDATA[]]></fieldDescription>
	</field>
	<field name="comment" class="java.lang.String">
		<fieldDescription><![CDATA[]]></fieldDescription>
	</field>
	<variable name="OrganismNo" class="java.lang.Integer" calculation="Count">
		<variableExpression><![CDATA[$F{organism}]]></variableExpression>
		<initialValueExpression><![CDATA[new java.lang.Integer(0)]]></initialValueExpression>
	</variable>
	<variable name="no" class="java.lang.Integer" calculation="Count">
		<variableExpression><![CDATA[$F{organism}]]></variableExpression>
	</variable>
	<group name="donor">
		<groupExpression><![CDATA[$F{donor_type}]]></groupExpression>
		<groupHeader>
			<band height="26">
				<textField hyperlinkType="None">
					<reportElement mode="Opaque" x="1" y="0" width="553" height="22" forecolor="#FFFFFF" backcolor="#666666"/>
					<textElement verticalAlignment="Middle">
						<font fontName="Arial" size="12" isBold="true" pdfFontName="arial.ttf" pdfEncoding="Identity-H"/>
					</textElement>
					<textFieldExpression class="java.lang.String"><![CDATA["   " + $F{donor_type}]]></textFieldExpression>
				</textField>
			</band>
		</groupHeader>
		<groupFooter>
			<band height="6"/>
		</groupFooter>
	</group>
	<background>
		<band/>
	</background>
	<title>
		<band height="80">
			<image hyperlinkType="None">
				<reportElement x="0" y="0" width="60" height="60"/>
				<imageExpression class="java.lang.String"><![CDATA["images/logo.png"]]></imageExpression>
			</image>
			<textField isBlankWhenNull="false" hyperlinkType="None">
				<reportElement key="textField-2" x="30" y="12" width="524" height="38" forecolor="#000000"/>
				<box>
					<topPen lineWidth="0.0" lineStyle="Solid" lineColor="#000000"/>
					<leftPen lineWidth="0.0" lineStyle="Solid" lineColor="#000000"/>
					<bottomPen lineWidth="0.0" lineStyle="Solid" lineColor="#000000"/>
					<rightPen lineWidth="0.0" lineStyle="Solid" lineColor="#000000"/>
				</box>
				<textElement textAlignment="Center">
					<font fontName="Arial" size="18" isBold="true" pdfFontName="arial.ttf" pdfEncoding="Identity-H" isPdfEmbedded="true"/>
				</textElement>
				<textFieldExpression class="java.lang.String"><![CDATA[$R{r000.lab_name}]]></textFieldExpression>
			</textField>
			<textField isBlankWhenNull="false" hyperlinkType="None">
				<reportElement key="textField-2" x="30" y="50" width="525" height="28" forecolor="#003399"/>
				<box>
					<topPen lineWidth="0.0" lineStyle="Solid" lineColor="#000000"/>
					<leftPen lineWidth="0.0" lineStyle="Solid" lineColor="#000000"/>
					<bottomPen lineWidth="0.0" lineStyle="Solid" lineColor="#000000"/>
					<rightPen lineWidth="0.0" lineStyle="Solid" lineColor="#000000"/>
				</box>
				<textElement textAlignment="Center">
					<font fontName="Arial" size="20" isBold="true" pdfFontName="arial.ttf" pdfEncoding="Identity-H" isPdfEmbedded="true"/>
				</textElement>
				<textFieldExpression class="java.lang.String"><![CDATA[$R{r003.report_title}]]></textFieldExpression>
			</textField>
		</band>
	</title>
	<pageHeader>
		<band/>
	</pageHeader>
	<columnHeader>
		<band height="1"/>
	</columnHeader>
	<detail>
		<band height="208">
			<line direction="BottomUp">
				<reportElement key="line" x="1" y="198" width="554" height="1" forecolor="#666666"/>
				<graphicElement>
					<pen lineStyle="Dashed"/>
				</graphicElement>
			</line>
			<textField isBlankWhenNull="true" hyperlinkType="None">
				<reportElement x="80" y="1" width="189" height="18"/>
				<textElement verticalAlignment="Middle">
					<font fontName="Arial" size="10" isBold="false" pdfFontName="arial.ttf" pdfEncoding="Identity-H"/>
				</textElement>
				<textFieldExpression class="java.lang.String"><![CDATA[$F{organism}]]></textFieldExpression>
			</textField>
			<textField hyperlinkType="None">
				<reportElement x="13" y="1" width="59" height="18" forecolor="#003399"/>
				<textElement textAlignment="Right" verticalAlignment="Middle">
					<font fontName="Arial" isBold="false" pdfFontName="arial.ttf" pdfEncoding="Identity-H"/>
				</textElement>
				<textFieldExpression class="java.lang.String"><![CDATA[$R{r003.organism_id}]]></textFieldExpression>
			</textField>
			<staticText>
				<reportElement x="74" y="1" width="3" height="18"/>
				<textElement verticalAlignment="Middle">
					<font fontName="Arial" pdfFontName="arial.ttf" pdfEncoding="Identity-H"/>
				</textElement>
				<text><![CDATA[:]]></text>
			</staticText>
			<line>
				<reportElement x="281" y="17" width="2" height="168" forecolor="#CCCCCC"/>
				<graphicElement>
					<pen lineStyle="Dotted"/>
				</graphicElement>
			</line>
			<textField hyperlinkType="None">
				<reportElement x="13" y="115" width="59" height="18" forecolor="#003399"/>
				<textElement textAlignment="Right" verticalAlignment="Middle">
					<font fontName="Arial" isBold="false" pdfFontName="arial.ttf" pdfEncoding="Identity-H"/>
				</textElement>
				<textFieldExpression class="java.lang.String"><![CDATA[$R{r003.sex}]]></textFieldExpression>
			</textField>
			<staticText>
				<reportElement x="74" y="115" width="3" height="18"/>
				<textElement verticalAlignment="Middle">
					<font fontName="Arial" pdfFontName="arial.ttf" pdfEncoding="Identity-H"/>
				</textElement>
				<text><![CDATA[:]]></text>
			</staticText>
			<textField isBlankWhenNull="false" hyperlinkType="None">
				<reportElement x="80" y="115" width="189" height="18"/>
				<textElement verticalAlignment="Middle">
					<font fontName="Arial" size="10" isBold="false" pdfFontName="arial.ttf" pdfEncoding="Identity-H"/>
				</textElement>
				<textFieldExpression class="java.lang.String"><![CDATA[$F{sex}]]></textFieldExpression>
			</textField>
			<textField hyperlinkType="None">
				<reportElement x="13" y="20" width="59" height="18" forecolor="#003399"/>
				<textElement textAlignment="Right" verticalAlignment="Middle">
					<font fontName="Arial" isBold="false" pdfFontName="arial.ttf" pdfEncoding="Identity-H"/>
				</textElement>
				<textFieldExpression class="java.lang.String"><![CDATA[$R{r003.species}]]></textFieldExpression>
			</textField>
			<textField hyperlinkType="None">
				<reportElement x="13" y="134" width="59" height="18" forecolor="#003399"/>
				<textElement textAlignment="Right" verticalAlignment="Middle">
					<font fontName="Arial" isBold="false" pdfFontName="arial.ttf" pdfEncoding="Identity-H"/>
				</textElement>
				<textFieldExpression class="java.lang.String"><![CDATA[$R{r003.birthday}]]></textFieldExpression>
			</textField>
			<textField pattern="" isBlankWhenNull="true" hyperlinkType="None">
				<reportElement x="80" y="134" width="189" height="18"/>
				<textElement verticalAlignment="Middle">
					<font fontName="Arial" size="10" isBold="false" pdfFontName="arial.ttf" pdfEncoding="Identity-H"/>
				</textElement>
				<textFieldExpression class="java.lang.String"><![CDATA[($F{birth_dt}==null ?  $F{birth_year} : $F{birth_dt}.toString())]]></textFieldExpression>
			</textField>
			<staticText>
				<reportElement x="74" y="20" width="3" height="18"/>
				<textElement verticalAlignment="Middle">
					<font fontName="Arial" pdfFontName="arial.ttf" pdfEncoding="Identity-H"/>
				</textElement>
				<text><![CDATA[:]]></text>
			</staticText>
			<staticText>
				<reportElement x="74" y="134" width="3" height="18"/>
				<textElement verticalAlignment="Middle">
					<font fontName="Arial" pdfFontName="arial.ttf" pdfEncoding="Identity-H"/>
				</textElement>
				<text><![CDATA[:]]></text>
			</staticText>
			<textField isBlankWhenNull="true" hyperlinkType="None">
				<reportElement x="80" y="20" width="189" height="18"/>
				<textElement verticalAlignment="Middle">
					<font fontName="Arial" size="10" isBold="false" pdfFontName="arial.ttf" pdfEncoding="Identity-H"/>
				</textElement>
				<textFieldExpression class="java.lang.String"><![CDATA[$F{species}]]></textFieldExpression>
			</textField>
			<textField hyperlinkType="None">
				<reportElement x="13" y="39" width="59" height="18" forecolor="#003399"/>
				<textElement textAlignment="Right" verticalAlignment="Middle">
					<font fontName="Arial" isBold="false" pdfFontName="arial.ttf" pdfEncoding="Identity-H"/>
				</textElement>
				<textFieldExpression class="java.lang.String"><![CDATA[$R{r003.breed}]]></textFieldExpression>
			</textField>
			<staticText>
				<reportElement x="74" y="39" width="3" height="18"/>
				<textElement verticalAlignment="Middle">
					<font fontName="Arial" pdfFontName="arial.ttf" pdfEncoding="Identity-H"/>
				</textElement>
				<text><![CDATA[:]]></text>
			</staticText>
			<textField isBlankWhenNull="true" hyperlinkType="None">
				<reportElement x="80" y="39" width="189" height="18"/>
				<textElement verticalAlignment="Middle">
					<font fontName="Arial" size="10" isBold="false" pdfFontName="arial.ttf" pdfEncoding="Identity-H"/>
				</textElement>
				<textFieldExpression class="java.lang.String"><![CDATA[$F{breed}]]></textFieldExpression>
			</textField>
			<textField isBlankWhenNull="true" hyperlinkType="None">
				<reportElement x="80" y="58" width="189" height="18"/>
				<textElement verticalAlignment="Middle">
					<font fontName="Arial" size="10" isBold="false" pdfFontName="arial.ttf" pdfEncoding="Identity-H"/>
				</textElement>
				<textFieldExpression class="java.lang.String"><![CDATA[$F{latitude}.toString() + "," + $F{longitude}.toString()]]></textFieldExpression>
			</textField>
			<textField hyperlinkType="None">
				<reportElement x="13" y="58" width="59" height="18" forecolor="#003399"/>
				<textElement textAlignment="Right" verticalAlignment="Middle">
					<font fontName="Arial" isBold="false" pdfFontName="arial.ttf" pdfEncoding="Identity-H"/>
				</textElement>
				<textFieldExpression class="java.lang.String"><![CDATA[$R{r003.gps}]]></textFieldExpression>
			</textField>
			<staticText>
				<reportElement x="74" y="58" width="3" height="18"/>
				<textElement verticalAlignment="Middle">
					<font fontName="Arial" pdfFontName="arial.ttf" pdfEncoding="Identity-H"/>
				</textElement>
				<text><![CDATA[:]]></text>
			</staticText>
			<textField hyperlinkType="None">
				<reportElement x="13" y="77" width="59" height="18" forecolor="#003399"/>
				<textElement textAlignment="Right" verticalAlignment="Middle">
					<font fontName="Arial" isBold="false" pdfFontName="arial.ttf" pdfEncoding="Identity-H"/>
				</textElement>
				<textFieldExpression class="java.lang.String"><![CDATA[$R{r003.sire}]]></textFieldExpression>
			</textField>
			<staticText>
				<reportElement x="74" y="77" width="3" height="18"/>
				<textElement verticalAlignment="Middle">
					<font fontName="Arial" pdfFontName="arial.ttf" pdfEncoding="Identity-H"/>
				</textElement>
				<text><![CDATA[:]]></text>
			</staticText>
			<textField isBlankWhenNull="true" hyperlinkType="None">
				<reportElement x="80" y="77" width="189" height="18"/>
				<textElement verticalAlignment="Middle">
					<font fontName="Arial" size="10" isBold="false" pdfFontName="arial.ttf" pdfEncoding="Identity-H"/>
				</textElement>
				<textFieldExpression class="java.lang.String"><![CDATA[$F{sire}]]></textFieldExpression>
			</textField>
			<textField isBlankWhenNull="true" hyperlinkType="None">
				<reportElement x="79" y="153" width="190" height="40"/>
				<textElement verticalAlignment="Middle">
					<font fontName="Arial" size="10" isBold="false" pdfFontName="arial.ttf" pdfEncoding="Identity-H"/>
				</textElement>
				<textFieldExpression class="java.lang.String"><![CDATA[$F{comment}]]></textFieldExpression>
			</textField>
			<textField isBlankWhenNull="true" hyperlinkType="None">
				<reportElement x="80" y="96" width="189" height="18"/>
				<textElement verticalAlignment="Middle">
					<font fontName="Arial" size="10" isBold="false" pdfFontName="arial.ttf" pdfEncoding="Identity-H"/>
				</textElement>
				<textFieldExpression class="java.lang.String"><![CDATA[$F{dam}]]></textFieldExpression>
			</textField>
			<staticText>
				<reportElement x="74" y="96" width="3" height="18"/>
				<textElement verticalAlignment="Middle">
					<font fontName="Arial" pdfFontName="arial.ttf" pdfEncoding="Identity-H"/>
				</textElement>
				<text><![CDATA[:]]></text>
			</staticText>
			<staticText>
				<reportElement x="73" y="166" width="3" height="18"/>
				<textElement verticalAlignment="Middle">
					<font fontName="Arial" pdfFontName="arial.ttf" pdfEncoding="Identity-H"/>
				</textElement>
				<text><![CDATA[:]]></text>
			</staticText>
			<textField hyperlinkType="None">
				<reportElement x="13" y="96" width="59" height="18" forecolor="#003399"/>
				<textElement textAlignment="Right" verticalAlignment="Middle">
					<font fontName="Arial" isBold="false" pdfFontName="arial.ttf" pdfEncoding="Identity-H"/>
				</textElement>
				<textFieldExpression class="java.lang.String"><![CDATA[$R{r003.dam}]]></textFieldExpression>
			</textField>
			<textField hyperlinkType="None">
				<reportElement x="13" y="155" width="59" height="40" forecolor="#003399"/>
				<textElement textAlignment="Right" verticalAlignment="Middle">
					<font fontName="Arial" isBold="false" pdfFontName="arial.ttf" pdfEncoding="Identity-H"/>
				</textElement>
				<textFieldExpression class="java.lang.String"><![CDATA[$R{r003.comment}]]></textFieldExpression>
			</textField>
			<image hAlign="Center" vAlign="Middle" hyperlinkType="None">
				<reportElement x="301" y="17" width="235" height="166"/>
				<imageExpression class="java.io.InputStream"><![CDATA[$F{blob}]]></imageExpression>
			</image>
			<textField hyperlinkType="None">
				<reportElement x="262" y="1" width="37" height="20" forecolor="#666666"/>
				<textElement textAlignment="Center" verticalAlignment="Middle">
					<font fontName="Arial" size="12" isBold="false" pdfFontName="arial.ttf" pdfEncoding="Identity-H"/>
				</textElement>
				<textFieldExpression class="java.lang.Number"><![CDATA[$V{no}]]></textFieldExpression>
			</textField>
		</band>
	</detail>
	<columnFooter>
		<band/>
	</columnFooter>
	<pageFooter>
		<band height="28">
			<textField pattern="" isBlankWhenNull="false" hyperlinkType="None">
				<reportElement key="textField" x="373" y="6" width="170" height="19" forecolor="#000000" backcolor="#FFFFFF"/>
				<box>
					<topPen lineWidth="0.0" lineStyle="Solid" lineColor="#000000"/>
					<leftPen lineWidth="0.0" lineStyle="Solid" lineColor="#000000"/>
					<bottomPen lineWidth="0.0" lineStyle="Solid" lineColor="#000000"/>
					<rightPen lineWidth="0.0" lineStyle="Solid" lineColor="#000000"/>
				</box>
				<textElement textAlignment="Right">
					<font fontName="Arial" size="10" pdfFontName="arial.ttf" pdfEncoding="Identity-H"/>
				</textElement>
				<textFieldExpression class="java.lang.String"><![CDATA["Page " + $V{PAGE_NUMBER} + " of "]]></textFieldExpression>
			</textField>
			<textField evaluationTime="Report" pattern="" isBlankWhenNull="false" hyperlinkType="None">
				<reportElement key="textField" x="534" y="6" width="20" height="19" forecolor="#000000" backcolor="#FFFFFF"/>
				<box>
					<topPen lineWidth="0.0" lineStyle="Solid" lineColor="#000000"/>
					<leftPen lineWidth="0.0" lineStyle="Solid" lineColor="#000000"/>
					<bottomPen lineWidth="0.0" lineStyle="Solid" lineColor="#000000"/>
					<rightPen lineWidth="0.0" lineStyle="Solid" lineColor="#000000"/>
				</box>
				<textElement textAlignment="Right">
					<font size="10"/>
				</textElement>
				<textFieldExpression class="java.lang.String"><![CDATA["" + $V{PAGE_NUMBER}]]></textFieldExpression>
			</textField>
			<textField pattern="" isBlankWhenNull="false" hyperlinkType="None">
				<reportElement key="textField" x="1" y="6" width="209" height="19" forecolor="#000000" backcolor="#FFFFFF"/>
				<box>
					<topPen lineWidth="0.0" lineStyle="Solid" lineColor="#000000"/>
					<leftPen lineWidth="0.0" lineStyle="Solid" lineColor="#000000"/>
					<bottomPen lineWidth="0.0" lineStyle="Solid" lineColor="#000000"/>
					<rightPen lineWidth="0.0" lineStyle="Solid" lineColor="#000000"/>
				</box>
				<textElement>
					<font fontName="Arial" size="10" pdfFontName="arial.ttf" pdfEncoding="Identity-H"/>
				</textElement>
				<textFieldExpression class="java.util.Date"><![CDATA[new Date()]]></textFieldExpression>
			</textField>
			<line>
				<reportElement x="1" y="2" width="554" height="1" forecolor="#003399" backcolor="#FFFFFF"/>
			</line>
		</band>
	</pageFooter>
	<summary>
		<band/>
	</summary>
</jasperReport>
