# Supplementary material for: MolabIS - An integrated information system for storing and managing molecular genetics data
Source: BMC Bioinformatics. 2011 Oct 31;12:425. doi: 10.1186/1471-2105-12-425 (PMC3268772; doi:10.1186/1471-2105-12-425)
Supplement: Additional file 1 — Source code of MolabIS. The source code of MolabIS is provided as a Zip file. [file 1471-2105-12-425-S1.ZIP › molab/reports/statistical_summary.jrxml]

<?xml version="1.0" encoding="UTF-8"?>
<jasperReport xmlns="http://jasperreports.sourceforge.net/jasperreports" xmlns:xsi="http://www.w3.org/2001/XMLSchema-instance" xsi:schemaLocation="http://jasperreports.sourceforge.net/jasperreports http://jasperreports.sourceforge.net/xsd/jasperreport.xsd" name="data_summary" pageWidth="595" pageHeight="842" whenNoDataType="BlankPage" columnWidth="555" leftMargin="20" rightMargin="20" topMargin="20" bottomMargin="20" resourceBundle="Molabis" whenResourceMissingType="Empty">
	<parameter name="SUBREPORT_DIR" class="java.lang.String" isForPrompting="false">
        <defaultValueExpression><![CDATA["../reports/"]]></defaultValueExpression>
	</parameter>
	<queryString>
		<![CDATA[SELECT
project_id, project_name, description, keyword, begin_dt, finish_dt,  comment
FROM projects]]>
	</queryString>
	<field name="project_id" class="java.lang.Integer">
		<fieldDescription><![CDATA[]]></fieldDescription>
	</field>
	<field name="project_name" class="java.lang.String">
		<fieldDescription><![CDATA[]]></fieldDescription>
	</field>
	<field name="description" class="java.lang.String">
		<fieldDescription><![CDATA[]]></fieldDescription>
	</field>
	<field name="keyword" class="java.lang.String">
		<fieldDescription><![CDATA[]]></fieldDescription>
	</field>
	<field name="begin_dt" class="java.sql.Date">
		<fieldDescription><![CDATA[]]></fieldDescription>
	</field>
	<field name="finish_dt" class="java.sql.Date">
		<fieldDescription><![CDATA[]]></fieldDescription>
	</field>
	<field name="comment" class="java.lang.String">
		<fieldDescription><![CDATA[]]></fieldDescription>
	</field>
	<variable name="no" class="java.lang.Integer" calculation="Count">
		<variableExpression><![CDATA[$F{project_name}]]></variableExpression>
	</variable>
	<background>
		<band/>
	</background>
	<title>
		<band height="68">
			<image hyperlinkType="None">
				<reportElement x="0" y="0" width="60" height="60"/>
				<imageExpression class="java.lang.String"><![CDATA["images/logo.png"]]></imageExpression>
			</image>
			<textField isBlankWhenNull="false" hyperlinkType="None">
				<reportElement key="textField-2" x="30" y="40" width="525" height="25" forecolor="#003399"/>
				<box>
					<topPen lineWidth="0.0" lineStyle="Solid" lineColor="#000000"/>
					<leftPen lineWidth="0.0" lineStyle="Solid" lineColor="#000000"/>
					<bottomPen lineWidth="0.0" lineStyle="Solid" lineColor="#000000"/>
					<rightPen lineWidth="0.0" lineStyle="Solid" lineColor="#000000"/>
				</box>
				<textElement textAlignment="Center" verticalAlignment="Middle">
					<font fontName="Arial" size="20" isBold="true" pdfFontName="arial.ttf" pdfEncoding="Identity-H" isPdfEmbedded="true"/>
				</textElement>
				<textFieldExpression class="java.lang.String"><![CDATA[$R{r014.title}]]></textFieldExpression>
			</textField>
			<textField isBlankWhenNull="false" hyperlinkType="None">
				<reportElement key="textField-2" x="30" y="13" width="524" height="25" forecolor="#000000"/>
				<box>
					<topPen lineWidth="0.0" lineStyle="Solid" lineColor="#000000"/>
					<leftPen lineWidth="0.0" lineStyle="Solid" lineColor="#000000"/>
					<bottomPen lineWidth="0.0" lineStyle="Solid" lineColor="#000000"/>
					<rightPen lineWidth="0.0" lineStyle="Solid" lineColor="#000000"/>
				</box>
				<textElement textAlignment="Center">
					<font fontName="Arial" size="18" isBold="true" pdfFontName="arial.ttf" pdfEncoding="Identity-H" isPdfEmbedded="true"/>
				</textElement>
				<textFieldExpression class="java.lang.String"><![CDATA[$R{r000.lab_name}]]></textFieldExpression>
			</textField>
		</band>
	</title>
	<pageHeader>
		<band/>
	</pageHeader>
	<columnHeader>
		<band height="337">
			<subreport>
				<reportElement x="58" y="10" width="439" height="25"/>
				<connectionExpression><![CDATA[$P{REPORT_CONNECTION}]]></connectionExpression>
				<subreportExpression class="java.lang.String"><![CDATA[$P{SUBREPORT_DIR} + "lab_data_summary_subreport1.jasper"]]></subreportExpression>
			</subreport>
			<textField hyperlinkType="None">
				<reportElement isPrintRepeatedValues="false" x="30" y="-131" width="118" height="18"/>
				<textElement verticalAlignment="Middle">
					<font fontName="Arial" size="10" pdfFontName="arial.ttf" pdfEncoding="Identity-H"/>
				</textElement>
				<textFieldExpression class="java.lang.String"><![CDATA[$R{r012.no_projects} + ": "]]></textFieldExpression>
			</textField>
			<subreport>
				<reportElement x="58" y="40" width="439" height="25"/>
				<connectionExpression><![CDATA[$P{REPORT_CONNECTION}]]></connectionExpression>
				<subreportExpression class="java.lang.String"><![CDATA[$P{SUBREPORT_DIR} + "lab_data_summary_subreport2.jasper"]]></subreportExpression>
			</subreport>
			<subreport>
				<reportElement x="58" y="100" width="439" height="25"/>
				<connectionExpression><![CDATA[$P{REPORT_CONNECTION}]]></connectionExpression>
				<subreportExpression class="java.lang.String"><![CDATA[$P{SUBREPORT_DIR} + "lab_data_summary_subreport4.jasper"]]></subreportExpression>
			</subreport>
			<subreport>
				<reportElement x="58" y="160" width="439" height="25"/>
				<connectionExpression><![CDATA[$P{REPORT_CONNECTION}]]></connectionExpression>
				<subreportExpression class="java.lang.String"><![CDATA[$P{SUBREPORT_DIR} + "lab_data_summary_subreport6.jasper"]]></subreportExpression>
			</subreport>
			<subreport>
				<reportElement x="58" y="70" width="439" height="25"/>
				<connectionExpression><![CDATA[$P{REPORT_CONNECTION}]]></connectionExpression>
				<subreportExpression class="java.lang.String"><![CDATA[$P{SUBREPORT_DIR} + "lab_data_summary_subreport3.jasper"]]></subreportExpression>
			</subreport>
			<subreport>
				<reportElement x="58" y="130" width="439" height="25"/>
				<connectionExpression><![CDATA[$P{REPORT_CONNECTION}]]></connectionExpression>
				<subreportExpression class="java.lang.String"><![CDATA[$P{SUBREPORT_DIR} + "lab_data_summary_subreport5.jasper"]]></subreportExpression>
			</subreport>
			<subreport>
				<reportElement x="58" y="190" width="439" height="25"/>
				<connectionExpression><![CDATA[$P{REPORT_CONNECTION}]]></connectionExpression>
				<subreportExpression class="java.lang.String"><![CDATA[$P{SUBREPORT_DIR} + "lab_data_summary_subreport7.jasper"]]></subreportExpression>
			</subreport>
			<subreport>
				<reportElement x="58" y="220" width="439" height="25"/>
				<connectionExpression><![CDATA[$P{REPORT_CONNECTION}]]></connectionExpression>
				<subreportExpression class="java.lang.String"><![CDATA[$P{SUBREPORT_DIR} + "lab_data_summary_subreport8.jasper"]]></subreportExpression>
			</subreport>
			<subreport>
				<reportElement x="58" y="250" width="439" height="25"/>
				<connectionExpression><![CDATA[$P{REPORT_CONNECTION}]]></connectionExpression>
				<subreportExpression class="java.lang.String"><![CDATA[$P{SUBREPORT_DIR} + "lab_data_summary_subreport9.jasper"]]></subreportExpression>
			</subreport>
			<subreport>
				<reportElement x="58" y="279" width="439" height="25"/>
				<connectionExpression><![CDATA[$P{REPORT_CONNECTION}]]></connectionExpression>
				<subreportExpression class="java.lang.String"><![CDATA[$P{SUBREPORT_DIR} + "lab_data_summary_subreport10.jasper"]]></subreportExpression>
			</subreport>
			<subreport>
				<reportElement x="58" y="309" width="439" height="25"/>
				<connectionExpression><![CDATA[$P{REPORT_CONNECTION}]]></connectionExpression>
				<subreportExpression class="java.lang.String"><![CDATA[$P{SUBREPORT_DIR} + "lab_data_summary_subreport11.jasper"]]></subreportExpression>
			</subreport>
		</band>
	</columnHeader>
	<detail>
		<band height="4"/>
	</detail>
	<columnFooter>
		<band/>
	</columnFooter>
	<pageFooter>
		<band height="26">
			<line>
				<reportElement x="1" y="2" width="554" height="1" forecolor="#003399" backcolor="#FFFFFF"/>
			</line>
			<textField pattern="" isBlankWhenNull="false" hyperlinkType="None">
				<reportElement key="textField" x="1" y="6" width="209" height="19" forecolor="#000000" backcolor="#FFFFFF"/>
				<box>
					<topPen lineWidth="0.0" lineStyle="Solid" lineColor="#000000"/>
					<leftPen lineWidth="0.0" lineStyle="Solid" lineColor="#000000"/>
					<bottomPen lineWidth="0.0" lineStyle="Solid" lineColor="#000000"/>
					<rightPen lineWidth="0.0" lineStyle="Solid" lineColor="#000000"/>
				</box>
				<textElement>
					<font fontName="Arial" size="10" pdfFontName="arial.ttf" pdfEncoding="Identity-H"/>
				</textElement>
				<textFieldExpression class="java.util.Date"><![CDATA[new Date()]]></textFieldExpression>
			</textField>
			<textField pattern="" isBlankWhenNull="false" hyperlinkType="None">
				<reportElement key="textField" x="375" y="6" width="158" height="19" forecolor="#000000" backcolor="#FFFFFF"/>
				<box>
					<topPen lineWidth="0.0" lineStyle="Solid" lineColor="#000000"/>
					<leftPen lineWidth="0.0" lineStyle="Solid" lineColor="#000000"/>
					<bottomPen lineWidth="0.0" lineStyle="Solid" lineColor="#000000"/>
					<rightPen lineWidth="0.0" lineStyle="Solid" lineColor="#000000"/>
				</box>
				<textElement textAlignment="Right">
					<font fontName="Arial" size="10" pdfFontName="arial.ttf" pdfEncoding="Identity-H"/>
				</textElement>
				<textFieldExpression class="java.lang.String"><![CDATA[$R{r000.page} + " " + $V{PAGE_NUMBER}.toString() + " " + $R{r000.of} + " "]]></textFieldExpression>
			</textField>
			<textField evaluationTime="Report" pattern="" isBlankWhenNull="false" hyperlinkType="None">
				<reportElement key="textField" x="534" y="6" width="20" height="19" forecolor="#000000" backcolor="#FFFFFF"/>
				<box>
					<topPen lineWidth="0.0" lineStyle="Solid" lineColor="#000000"/>
					<leftPen lineWidth="0.0" lineStyle="Solid" lineColor="#000000"/>
					<bottomPen lineWidth="0.0" lineStyle="Solid" lineColor="#000000"/>
					<rightPen lineWidth="0.0" lineStyle="Solid" lineColor="#000000"/>
				</box>
				<textElement textAlignment="Left">
					<font fontName="Arial" size="10" pdfFontName="arial.ttf" pdfEncoding="Identity-H"/>
				</textElement>
				<textFieldExpression class="java.lang.String"><![CDATA[$V{PAGE_NUMBER}.toString()]]></textFieldExpression>
			</textField>
		</band>
	</pageFooter>
	<summary>
		<band/>
	</summary>
</jasperReport>
