# Supplementary material for: MolabIS - An integrated information system for storing and managing molecular genetics data
Source: BMC Bioinformatics. 2011 Oct 31;12:425. doi: 10.1186/1471-2105-12-425 (PMC3268772; doi:10.1186/1471-2105-12-425)
Supplement: Additional file 1 — Source code of MolabIS. The source code of MolabIS is provided as a Zip file. [file 1471-2105-12-425-S1.ZIP › molab/reports/CVS/Entries]

/Molabis_en.properties/1.16/Thu Feb 18 20:49:11 2010//
/analysis_by_organism.jrxml/1.6/Sun Jan 31 23:33:38 2010//
/breeds_project.jrxml/1.4/Mon Feb 22 14:25:57 2010//
/dna_by_project.jrxml/1.7/Thu Oct 29 08:15:46 2009//
/individual_statistics.jrxml/1.2/Sun Jan 31 22:54:13 2010//
/lab_data_summary_subreport1.jasper/1.1/Wed Feb 17 22:57:18 2010//
/lab_data_summary_subreport1.jrxml/1.1/Wed Feb 17 22:57:18 2010//
/lab_data_summary_subreport10.jasper/1.1/Wed Feb 17 22:57:18 2010//
/lab_data_summary_subreport10.jrxml/1.1/Wed Feb 17 22:57:18 2010//
/lab_data_summary_subreport11.jasper/1.2/Thu Feb 18 08:33:36 2010//
/lab_data_summary_subreport11.jrxml/1.2/Thu Feb 18 08:33:36 2010//
/lab_data_summary_subreport2.jasper/1.1/Wed Feb 17 22:57:18 2010//
/lab_data_summary_subreport2.jrxml/1.1/Wed Feb 17 22:57:18 2010//
/lab_data_summary_subreport3.jasper/1.1/Wed Feb 17 22:57:18 2010//
/lab_data_summary_subreport3.jrxml/1.1/Wed Feb 17 22:57:18 2010//
/lab_data_summary_subreport4.jasper/1.1/Wed Feb 17 22:57:18 2010//
/lab_data_summary_subreport4.jrxml/1.1/Wed Feb 17 22:57:18 2010//
/lab_data_summary_subreport5.jasper/1.1/Wed Feb 17 22:57:18 2010//
/lab_data_summary_subreport5.jrxml/1.1/Wed Feb 17 22:57:18 2010//
/lab_data_summary_subreport6.jasper/1.1/Wed Feb 17 22:57:18 2010//
/lab_data_summary_subreport6.jrxml/1.1/Wed Feb 17 22:57:18 2010//
/lab_data_summary_subreport7.jasper/1.1/Wed Feb 17 22:57:18 2010//
/lab_data_summary_subreport7.jrxml/1.1/Wed Feb 17 22:57:18 2010//
/lab_data_summary_subreport8.jasper/1.1/Wed Feb 17 22:57:18 2010//
/lab_data_summary_subreport8.jrxml/1.1/Wed Feb 17 22:57:18 2010//
/lab_data_summary_subreport9.jasper/1.1/Wed Feb 17 22:57:18 2010//
/lab_data_summary_subreport9.jrxml/1.1/Wed Feb 17 22:57:18 2010//
/list_of_contacts.jrxml/1.6/Wed Feb 17 22:57:18 2010//
/list_of_projects.jrxml/1.9/Wed Mar  3 13:08:32 2010//
/microsatellites_by_project.jrxml/1.3/Mon Oct 12 18:43:25 2009//
/microsatellites_per_marker.jrxml/1.23/Thu Oct 29 08:15:46 2009//
/organism_statistics.jrxml/1.3/Thu Oct 29 08:15:46 2009//
/samples_by_project.jrxml/1.7/Thu Oct 29 08:15:46 2009//
/sequences_all_projects.jrxml/1.6/Wed Feb 17 16:23:01 2010//
/sequences_by_project.jrxml/1.2/Mon Oct 12 18:43:25 2009//
/sequences_per_marker.jrxml/1.7/Thu Oct 29 08:15:46 2009//
/specified_contact.jrxml/1.6/Thu Feb 18 08:08:35 2010//
/statistical_summary.jrxml/1.3/Thu Feb 18 10:44:25 2010//
D
