# Supplementary material for: MolabIS - An integrated information system for storing and managing molecular genetics data
Source: BMC Bioinformatics. 2011 Oct 31;12:425. doi: 10.1186/1471-2105-12-425 (PMC3268772; doi:10.1186/1471-2105-12-425)
Supplement: Additional file 1 — Source code of MolabIS. The source code of MolabIS is provided as a Zip file. [file 1471-2105-12-425-S1.ZIP › molab/reports/analysis_by_organism.jrxml]

<?xml version="1.0" encoding="UTF-8"?>
<jasperReport xmlns="http://jasperreports.sourceforge.net/jasperreports" xmlns:xsi="http://www.w3.org/2001/XMLSchema-instance" xsi:schemaLocation="http://jasperreports.sourceforge.net/jasperreports http://jasperreports.sourceforge.net/xsd/jasperreport.xsd" name="analysis_by_organism" pageWidth="595" pageHeight="842" whenNoDataType="BlankPage" columnWidth="535" leftMargin="20" rightMargin="20" topMargin="20" bottomMargin="20" resourceBundle="Molabis" whenResourceMissingType="Empty">
	<parameter name="project_id" class="java.lang.String"/>
	<parameter name="organism_id" class="java.lang.String"/>
	<queryString>
		<![CDATA[SELECT distinct
  tf.ext_organism      as organism_id, cd2.long_name as species,
  cd3.long_name        as breed,       tf2.ext_organism     as sire,
  tf3.ext_organism     as dam,         cd4.short_name       as sex,
  cd5.short_name       as donor_type,
  og.birth_dt          as birth_dt,    og.birth_year        as birth_year,
  og.latitude          as latitude,    og.longitude         as longitude,
  bl.blob              as blob,        og.comment           as comment,
  pj.project_name      as project_name,sp.ext_sample        as sample_id,
  de.dna_id            as dna_id,      cd1.ext_code         as material_type,
  gi1.valid            as dna_valid,   pa.ext_amplification as pcr_id,
  mk.marker_name       as marker,      gi2.valid            as pcr_valid,
  sq.sequence_id       as sequence_id, ms.microsatellite_id as microsatellite_id
FROM 
  organisms og
    left join codes cd2 on (og.db_species = cd2.db_code) left join codes cd3 on (og.db_breed = cd3.db_code)
    left join codes cd4 on (og.db_sex = cd4.db_code)     left join codes cd5 on (og.db_donor_type = cd5.db_code)
    left join blobs bl  on (og.db_photo  = bl.blob_id)   left join transfer tf2 on (og.db_sire = tf2.db_organism)
    left join transfer tf3 on (og.db_dam  = tf3.db_organism)
, transfer tf, projects pj, samples sp
    left join codes cd1 on (sp.db_material_type = cd1.db_code) left join dna_extraction de on (sp.sample_id = de.sample_id)
    left join validation va1 on (de.validation_id = va1.validation_id) left join gel_images gi1 on (va1.gel_id = gi1.gel_id)
    left join amplified_samples am on (de.dna_id = am.dna_id) left join pcr_amplification pa on (am.amplification_id = pa.amplification_id)
    left join pcr_markers pm on (pa.amplification_id = pm.amplification_id)
    left join validation va2 on (de.validation_id = va2.validation_id)
    left join gel_images gi2 on (va2.gel_id = gi2.gel_id)
    left join markers mk on (pm.marker_id = mk.marker_id)
    left join microsatellites ms on (de.dna_id = ms.dna_id and mk.marker_id = ms.marker_id)
    left join sequences sq on (de.dna_id = sq.dna_id and mk.marker_id = sq.marker_id)
WHERE
  og.db_organism = tf.db_organism and
  og.db_organism = sp.db_organism and
  tf.ext_organism = $P{organism_id} and
  pj.project_id::text = $P{project_id}]]>
	</queryString>
	<field name="organism_id" class="java.lang.String">
		<fieldDescription><![CDATA[]]></fieldDescription>
	</field>
	<field name="species" class="java.lang.String">
		<fieldDescription><![CDATA[]]></fieldDescription>
	</field>
	<field name="breed" class="java.lang.String">
		<fieldDescription><![CDATA[]]></fieldDescription>
	</field>
	<field name="sire" class="java.lang.String">
		<fieldDescription><![CDATA[]]></fieldDescription>
	</field>
	<field name="dam" class="java.lang.String">
		<fieldDescription><![CDATA[]]></fieldDescription>
	</field>
	<field name="sex" class="java.lang.String">
		<fieldDescription><![CDATA[]]></fieldDescription>
	</field>
	<field name="donor_type" class="java.lang.String">
		<fieldDescription><![CDATA[]]></fieldDescription>
	</field>
	<field name="birth_dt" class="java.sql.Date">
		<fieldDescription><![CDATA[]]></fieldDescription>
	</field>
	<field name="birth_year" class="java.lang.String">
		<fieldDescription><![CDATA[]]></fieldDescription>
	</field>
	<field name="latitude" class="java.lang.Double">
		<fieldDescription><![CDATA[]]></fieldDescription>
	</field>
	<field name="longitude" class="java.lang.Double">
		<fieldDescription><![CDATA[]]></fieldDescription>
	</field>
	<field name="blob" class="java.io.InputStream">
		<fieldDescription><![CDATA[]]></fieldDescription>
	</field>
	<field name="comment" class="java.lang.String">
		<fieldDescription><![CDATA[]]></fieldDescription>
	</field>
	<field name="project_name" class="java.lang.String">
		<fieldDescription><![CDATA[]]></fieldDescription>
	</field>
	<field name="sample_id" class="java.lang.String">
		<fieldDescription><![CDATA[]]></fieldDescription>
	</field>
	<field name="dna_id" class="java.lang.Integer">
		<fieldDescription><![CDATA[]]></fieldDescription>
	</field>
	<field name="material_type" class="java.lang.String">
		<fieldDescription><![CDATA[]]></fieldDescription>
	</field>
	<field name="dna_valid" class="java.lang.String">
		<fieldDescription><![CDATA[]]></fieldDescription>
	</field>
	<field name="pcr_id" class="java.lang.String">
		<fieldDescription><![CDATA[]]></fieldDescription>
	</field>
	<field name="marker" class="java.lang.String">
		<fieldDescription><![CDATA[]]></fieldDescription>
	</field>
	<field name="pcr_valid" class="java.lang.String">
		<fieldDescription><![CDATA[]]></fieldDescription>
	</field>
	<field name="sequence_id" class="java.lang.Integer">
		<fieldDescription><![CDATA[]]></fieldDescription>
	</field>
	<field name="microsatellite_id" class="java.lang.Integer">
		<fieldDescription><![CDATA[]]></fieldDescription>
	</field>
	<variable name="no" class="java.lang.Integer" calculation="Count">
		<variableExpression><![CDATA[$F{organism_id}]]></variableExpression>
	</variable>
	<group name="Organism">
		<groupExpression><![CDATA[$F{organism_id}]]></groupExpression>
		<groupHeader>
			<band height="245">
				<textField hyperlinkType="None">
					<reportElement x="14" y="119" width="59" height="18" forecolor="#003399"/>
					<textElement textAlignment="Right" verticalAlignment="Middle">
						<font fontName="Arial" isBold="false" pdfFontName="arial.ttf" pdfEncoding="Identity-H"/>
					</textElement>
					<textFieldExpression class="java.lang.String"><![CDATA[$R{r011.sex}]]></textFieldExpression>
				</textField>
				<textField hyperlinkType="None">
					<reportElement x="14" y="138" width="59" height="18" forecolor="#003399"/>
					<textElement textAlignment="Right" verticalAlignment="Middle">
						<font fontName="Arial" isBold="false" pdfFontName="arial.ttf" pdfEncoding="Identity-H"/>
					</textElement>
					<textFieldExpression class="java.lang.String"><![CDATA[$R{r011.birthday}]]></textFieldExpression>
				</textField>
				<image hAlign="Center" vAlign="Middle" hyperlinkType="None">
					<reportElement x="302" y="11" width="235" height="166"/>
					<imageExpression class="java.io.InputStream"><![CDATA[$F{blob}]]></imageExpression>
				</image>
				<staticText>
					<reportElement x="75" y="5" width="3" height="18"/>
					<textElement verticalAlignment="Middle">
						<font fontName="Arial" pdfFontName="arial.ttf" pdfEncoding="Identity-H"/>
					</textElement>
					<text><![CDATA[:]]></text>
				</staticText>
				<textField hyperlinkType="None">
					<reportElement x="14" y="43" width="59" height="18" forecolor="#003399"/>
					<textElement textAlignment="Right" verticalAlignment="Middle">
						<font fontName="Arial" isBold="false" pdfFontName="arial.ttf" pdfEncoding="Identity-H"/>
					</textElement>
					<textFieldExpression class="java.lang.String"><![CDATA[$R{r011.breed}]]></textFieldExpression>
				</textField>
				<staticText>
					<reportElement x="75" y="43" width="3" height="18"/>
					<textElement verticalAlignment="Middle">
						<font fontName="Arial" pdfFontName="arial.ttf" pdfEncoding="Identity-H"/>
					</textElement>
					<text><![CDATA[:]]></text>
				</staticText>
				<textField isBlankWhenNull="true" hyperlinkType="None">
					<reportElement x="348" y="181" width="189" height="64"/>
					<textElement verticalAlignment="Middle">
						<font fontName="Arial" size="10" isBold="false" pdfFontName="arial.ttf" pdfEncoding="Identity-H"/>
					</textElement>
					<textFieldExpression class="java.lang.String"><![CDATA[$F{comment}]]></textFieldExpression>
				</textField>
				<textField isBlankWhenNull="false" hyperlinkType="None">
					<reportElement x="81" y="119" width="189" height="18"/>
					<textElement verticalAlignment="Middle">
						<font fontName="Arial" size="10" isBold="false" pdfFontName="arial.ttf" pdfEncoding="Identity-H"/>
					</textElement>
					<textFieldExpression class="java.lang.String"><![CDATA[$F{sex}]]></textFieldExpression>
				</textField>
				<textField isBlankWhenNull="true" hyperlinkType="None">
					<reportElement x="81" y="100" width="189" height="18"/>
					<textElement verticalAlignment="Middle">
						<font fontName="Arial" size="10" isBold="false" pdfFontName="arial.ttf" pdfEncoding="Identity-H"/>
					</textElement>
					<textFieldExpression class="java.lang.String"><![CDATA[$F{dam}]]></textFieldExpression>
				</textField>
				<staticText>
					<reportElement x="75" y="119" width="3" height="18"/>
					<textElement verticalAlignment="Middle">
						<font fontName="Arial" pdfFontName="arial.ttf" pdfEncoding="Identity-H"/>
					</textElement>
					<text><![CDATA[:]]></text>
				</staticText>
				<textField hyperlinkType="None">
					<reportElement x="14" y="62" width="59" height="18" forecolor="#003399"/>
					<textElement textAlignment="Right" verticalAlignment="Middle">
						<font fontName="Arial" isBold="false" pdfFontName="arial.ttf" pdfEncoding="Identity-H"/>
					</textElement>
					<textFieldExpression class="java.lang.String"><![CDATA[$R{r011.gps}]]></textFieldExpression>
				</textField>
				<staticText>
					<reportElement x="75" y="62" width="3" height="18"/>
					<textElement verticalAlignment="Middle">
						<font fontName="Arial" pdfFontName="arial.ttf" pdfEncoding="Identity-H"/>
					</textElement>
					<text><![CDATA[:]]></text>
				</staticText>
				<textField hyperlinkType="None">
					<reportElement x="14" y="81" width="59" height="18" forecolor="#003399"/>
					<textElement textAlignment="Right" verticalAlignment="Middle">
						<font fontName="Arial" isBold="false" pdfFontName="arial.ttf" pdfEncoding="Identity-H"/>
					</textElement>
					<textFieldExpression class="java.lang.String"><![CDATA[$R{r011.sire}]]></textFieldExpression>
				</textField>
				<textField hyperlinkType="None">
					<reportElement x="284" y="193" width="58" height="40" forecolor="#003399"/>
					<textElement textAlignment="Right" verticalAlignment="Middle">
						<font fontName="Arial" isBold="false" pdfFontName="arial.ttf" pdfEncoding="Identity-H"/>
					</textElement>
					<textFieldExpression class="java.lang.String"><![CDATA[$R{r011.comment}]]></textFieldExpression>
				</textField>
				<textField isBlankWhenNull="true" hyperlinkType="None">
					<reportElement x="81" y="5" width="189" height="18"/>
					<textElement verticalAlignment="Middle">
						<font fontName="Arial" size="10" isBold="false" pdfFontName="arial.ttf" pdfEncoding="Identity-H"/>
					</textElement>
					<textFieldExpression class="java.lang.String"><![CDATA[$F{organism_id}]]></textFieldExpression>
				</textField>
				<staticText>
					<reportElement x="75" y="81" width="3" height="18"/>
					<textElement verticalAlignment="Middle">
						<font fontName="Arial" pdfFontName="arial.ttf" pdfEncoding="Identity-H"/>
					</textElement>
					<text><![CDATA[:]]></text>
				</staticText>
				<textField hyperlinkType="None">
					<reportElement x="14" y="100" width="59" height="18" forecolor="#003399"/>
					<textElement textAlignment="Right" verticalAlignment="Middle">
						<font fontName="Arial" isBold="false" pdfFontName="arial.ttf" pdfEncoding="Identity-H"/>
					</textElement>
					<textFieldExpression class="java.lang.String"><![CDATA[$R{r011.dam}]]></textFieldExpression>
				</textField>
				<staticText>
					<reportElement x="75" y="100" width="3" height="18"/>
					<textElement verticalAlignment="Middle">
						<font fontName="Arial" pdfFontName="arial.ttf" pdfEncoding="Identity-H"/>
					</textElement>
					<text><![CDATA[:]]></text>
				</staticText>
				<textField hyperlinkType="None">
					<reportElement x="14" y="5" width="59" height="18" forecolor="#003399"/>
					<textElement textAlignment="Right" verticalAlignment="Middle">
						<font fontName="Arial" isBold="false" pdfFontName="arial.ttf" pdfEncoding="Identity-H"/>
					</textElement>
					<textFieldExpression class="java.lang.String"><![CDATA[$R{r011.organism_id}]]></textFieldExpression>
				</textField>
				<textField hyperlinkType="None">
					<reportElement x="14" y="24" width="59" height="18" forecolor="#003399"/>
					<textElement textAlignment="Right" verticalAlignment="Middle">
						<font fontName="Arial" isBold="false" pdfFontName="arial.ttf" pdfEncoding="Identity-H"/>
					</textElement>
					<textFieldExpression class="java.lang.String"><![CDATA[$R{r011.species}]]></textFieldExpression>
				</textField>
				<textField pattern="" isBlankWhenNull="true" hyperlinkType="None">
					<reportElement x="81" y="138" width="189" height="18"/>
					<textElement verticalAlignment="Middle">
						<font fontName="Arial" size="10" isBold="false" pdfFontName="arial.ttf" pdfEncoding="Identity-H"/>
					</textElement>
					<textFieldExpression class="java.lang.String"><![CDATA[($F{birth_dt}==null ?  $F{birth_year} : $F{birth_dt}.toString())]]></textFieldExpression>
				</textField>
				<textField isBlankWhenNull="true" hyperlinkType="None">
					<reportElement x="81" y="81" width="189" height="18"/>
					<textElement verticalAlignment="Middle">
						<font fontName="Arial" size="10" isBold="false" pdfFontName="arial.ttf" pdfEncoding="Identity-H"/>
					</textElement>
					<textFieldExpression class="java.lang.String"><![CDATA[$F{sire}]]></textFieldExpression>
				</textField>
				<textField isBlankWhenNull="true" hyperlinkType="None">
					<reportElement x="81" y="24" width="189" height="18"/>
					<textElement verticalAlignment="Middle">
						<font fontName="Arial" size="10" isBold="false" pdfFontName="arial.ttf" pdfEncoding="Identity-H"/>
					</textElement>
					<textFieldExpression class="java.lang.String"><![CDATA[$F{species}]]></textFieldExpression>
				</textField>
				<staticText>
					<reportElement x="342" y="204" width="3" height="18"/>
					<textElement verticalAlignment="Middle">
						<font fontName="Arial" pdfFontName="arial.ttf" pdfEncoding="Identity-H"/>
					</textElement>
					<text><![CDATA[:]]></text>
				</staticText>
				<textField isBlankWhenNull="true" hyperlinkType="None">
					<reportElement x="81" y="43" width="189" height="18"/>
					<textElement verticalAlignment="Middle">
						<font fontName="Arial" size="10" isBold="false" pdfFontName="arial.ttf" pdfEncoding="Identity-H"/>
					</textElement>
					<textFieldExpression class="java.lang.String"><![CDATA[$F{breed}]]></textFieldExpression>
				</textField>
				<staticText>
					<reportElement x="75" y="24" width="3" height="18"/>
					<textElement verticalAlignment="Middle">
						<font fontName="Arial" pdfFontName="arial.ttf" pdfEncoding="Identity-H"/>
					</textElement>
					<text><![CDATA[:]]></text>
				</staticText>
				<staticText>
					<reportElement x="75" y="138" width="3" height="18"/>
					<textElement verticalAlignment="Middle">
						<font fontName="Arial" pdfFontName="arial.ttf" pdfEncoding="Identity-H"/>
					</textElement>
					<text><![CDATA[:]]></text>
				</staticText>
				<textField isBlankWhenNull="true" hyperlinkType="None">
					<reportElement x="81" y="62" width="189" height="18"/>
					<textElement verticalAlignment="Middle">
						<font fontName="Arial" size="10" isBold="false" pdfFontName="arial.ttf" pdfEncoding="Identity-H"/>
					</textElement>
					<textFieldExpression class="java.lang.String"><![CDATA[$F{latitude}.toString() + "," + $F{longitude}.toString()]]></textFieldExpression>
				</textField>
				<textField isStretchWithOverflow="true" isBlankWhenNull="true" hyperlinkType="None">
					<reportElement x="81" y="203" width="189" height="18"/>
					<textElement verticalAlignment="Middle">
						<font fontName="Arial" size="10" isBold="false" pdfFontName="arial.ttf" pdfEncoding="Identity-H"/>
					</textElement>
					<textFieldExpression class="java.lang.String"><![CDATA[$F{project_name}]]></textFieldExpression>
				</textField>
				<staticText>
					<reportElement x="75" y="203" width="3" height="18"/>
					<textElement verticalAlignment="Middle">
						<font fontName="Arial" pdfFontName="arial.ttf" pdfEncoding="Identity-H"/>
					</textElement>
					<text><![CDATA[:]]></text>
				</staticText>
				<textField hyperlinkType="None">
					<reportElement x="14" y="203" width="59" height="18" forecolor="#003399"/>
					<textElement textAlignment="Right" verticalAlignment="Middle">
						<font fontName="Arial" isBold="false" pdfFontName="arial.ttf" pdfEncoding="Identity-H"/>
					</textElement>
					<textFieldExpression class="java.lang.String"><![CDATA[$R{r011.project}]]></textFieldExpression>
				</textField>
				<line>
					<reportElement x="284" y="20" width="1" height="144" forecolor="#999999"/>
				</line>
			</band>
		</groupHeader>
		<groupFooter>
			<band height="8"/>
		</groupFooter>
	</group>
	<group name="Material Type">
		<groupExpression><![CDATA[$F{material_type}]]></groupExpression>
		<groupHeader>
			<band height="67">
				<rectangle>
					<reportElement mode="Opaque" x="1" y="3" width="554" height="18" forecolor="#666666" backcolor="#666666"/>
				</rectangle>
				<textField evaluationTime="Group" evaluationGroup="Material Type" hyperlinkType="None">
					<reportElement x="14" y="4" width="523" height="18" forecolor="#FFFFFF"/>
					<textElement verticalAlignment="Middle">
						<font fontName="Arial" isBold="true" pdfFontName="arial.ttf" pdfEncoding="Identity-H"/>
					</textElement>
					<textFieldExpression class="java.lang.String"><![CDATA[$R{r011.material_type} + ": " + $F{material_type}]]></textFieldExpression>
				</textField>
				<textField evaluationTime="Group" evaluationGroup="Material Type" isBlankWhenNull="true" hyperlinkType="None">
					<reportElement x="9" y="48" width="59" height="18"/>
					<textElement textAlignment="Center" verticalAlignment="Middle">
						<font fontName="Arial" size="10" isBold="false" pdfFontName="arial.ttf" pdfEncoding="Identity-H"/>
					</textElement>
					<textFieldExpression class="java.lang.String"><![CDATA[$F{sample_id}]]></textFieldExpression>
				</textField>
				<textField hyperlinkType="None">
					<reportElement x="9" y="26" width="59" height="18" forecolor="#003399"/>
					<textElement textAlignment="Center" verticalAlignment="Middle">
						<font fontName="Arial" isBold="false" pdfFontName="arial.ttf" pdfEncoding="Identity-H"/>
					</textElement>
					<textFieldExpression class="java.lang.String"><![CDATA[$R{r011.sample_id}]]></textFieldExpression>
				</textField>
				<textField hyperlinkType="None">
					<reportElement x="70" y="26" width="100" height="18" forecolor="#003399"/>
					<textElement textAlignment="Center" verticalAlignment="Middle">
						<font fontName="Arial" isBold="false" pdfFontName="arial.ttf" pdfEncoding="Identity-H"/>
					</textElement>
					<textFieldExpression class="java.lang.String"><![CDATA[$R{r011.dna_extraction}]]></textFieldExpression>
				</textField>
				<textField evaluationTime="Group" evaluationGroup="Material Type" isBlankWhenNull="true" hyperlinkType="None">
					<reportElement x="106" y="48" width="41" height="18"/>
					<textElement textAlignment="Center" verticalAlignment="Middle">
						<font fontName="Arial" size="10" isBold="false" pdfFontName="arial.ttf" pdfEncoding="Identity-H"/>
					</textElement>
					<textFieldExpression class="java.lang.String"><![CDATA[( ($F{dna_id} == null) ? $R{r011.none}: $R{r011.done} )]]></textFieldExpression>
				</textField>
				<image hyperlinkType="None">
					<reportElement x="91" y="48" width="16" height="16"/>
					<imageExpression class="java.lang.String"><![CDATA[( ($F{dna_id} == null) ? "images/no.png": "images/yes.png" )]]></imageExpression>
				</image>
				<image hyperlinkType="None">
					<reportElement x="180" y="48" width="16" height="16"/>
					<imageExpression class="java.lang.String"><![CDATA[($F{dna_valid} == null ? "images/no.png":( $F{dna_valid}.equalsIgnoreCase("y") ? "images/yes.png" :  "images/no.png" ))]]></imageExpression>
				</image>
				<textField evaluationTime="Group" evaluationGroup="Material Type" isBlankWhenNull="true" hyperlinkType="None">
					<reportElement x="195" y="48" width="41" height="18"/>
					<textElement textAlignment="Center" verticalAlignment="Middle">
						<font fontName="Arial" size="10" isBold="false" pdfFontName="arial.ttf" pdfEncoding="Identity-H"/>
					</textElement>
					<textFieldExpression class="java.lang.String"><![CDATA[($F{dna_valid} == null ? $R{r011.none}:( $F{dna_valid}.equalsIgnoreCase("y") ? $R{r011.valid} :  $R{r011.invalid} ))]]></textFieldExpression>
				</textField>
				<textField hyperlinkType="None">
					<reportElement x="174" y="26" width="70" height="18" forecolor="#003399"/>
					<textElement textAlignment="Center" verticalAlignment="Middle">
						<font fontName="Arial" isBold="false" pdfFontName="arial.ttf" pdfEncoding="Identity-H"/>
					</textElement>
					<textFieldExpression class="java.lang.String"><![CDATA[$R{r011.dna_validation}]]></textFieldExpression>
				</textField>
				<textField hyperlinkType="None">
					<reportElement x="245" y="26" width="85" height="18" forecolor="#003399"/>
					<textElement textAlignment="Center" verticalAlignment="Middle">
						<font fontName="Arial" isBold="false" pdfFontName="arial.ttf" pdfEncoding="Identity-H"/>
					</textElement>
					<textFieldExpression class="java.lang.String"><![CDATA[$R{r011.pcr_amplification}]]></textFieldExpression>
				</textField>
				<textField hyperlinkType="None">
					<reportElement x="331" y="26" width="70" height="18" forecolor="#003399"/>
					<textElement textAlignment="Center" verticalAlignment="Middle">
						<font fontName="Arial" isBold="false" pdfFontName="arial.ttf" pdfEncoding="Identity-H"/>
					</textElement>
					<textFieldExpression class="java.lang.String"><![CDATA[$R{r011.marker}]]></textFieldExpression>
				</textField>
				<textField hyperlinkType="None">
					<reportElement x="403" y="26" width="70" height="18" forecolor="#003399"/>
					<textElement textAlignment="Center" verticalAlignment="Middle">
						<font fontName="Arial" isBold="false" pdfFontName="arial.ttf" pdfEncoding="Identity-H"/>
					</textElement>
					<textFieldExpression class="java.lang.String"><![CDATA[$R{r011.sequence}]]></textFieldExpression>
				</textField>
				<textField hyperlinkType="None">
					<reportElement x="475" y="26" width="80" height="18" forecolor="#003399"/>
					<textElement textAlignment="Center" verticalAlignment="Middle">
						<font fontName="Arial" isBold="false" pdfFontName="arial.ttf" pdfEncoding="Identity-H"/>
					</textElement>
					<textFieldExpression class="java.lang.String"><![CDATA[$R{r011.microsatellite}]]></textFieldExpression>
				</textField>
			</band>
		</groupHeader>
		<groupFooter>
			<band/>
		</groupFooter>
	</group>
	<group name="PCR_Marker">
		<groupExpression><![CDATA[$F{pcr_valid}]]></groupExpression>
		<groupHeader>
			<band height="21">
				<textField evaluationTime="Group" evaluationGroup="PCR_Marker" isBlankWhenNull="true" hyperlinkType="None">
					<reportElement x="247" y="2" width="85" height="18"/>
					<textElement textAlignment="Center" verticalAlignment="Middle">
						<font fontName="Arial" size="10" isBold="false" pdfFontName="arial.ttf" pdfEncoding="Identity-H"/>
					</textElement>
					<textFieldExpression class="java.lang.String"><![CDATA[$F{pcr_id}]]></textFieldExpression>
				</textField>
			</band>
		</groupHeader>
		<groupFooter>
			<band height="5"/>
		</groupFooter>
	</group>
	<background>
		<band/>
	</background>
	<title>
		<band height="67">
			<image hyperlinkType="None">
				<reportElement x="0" y="0" width="60" height="60"/>
				<imageExpression class="java.lang.String"><![CDATA["images/logo.png"]]></imageExpression>
			</image>
			<textField isBlankWhenNull="false" hyperlinkType="None">
				<reportElement key="textField-2" x="30" y="12" width="525" height="25" forecolor="#000000"/>
				<box>
					<topPen lineWidth="0.0" lineStyle="Solid" lineColor="#000000"/>
					<leftPen lineWidth="0.0" lineStyle="Solid" lineColor="#000000"/>
					<bottomPen lineWidth="0.0" lineStyle="Solid" lineColor="#000000"/>
					<rightPen lineWidth="0.0" lineStyle="Solid" lineColor="#000000"/>
				</box>
				<textElement textAlignment="Center">
					<font fontName="Arial" size="18" isBold="true" pdfFontName="arial.ttf" pdfEncoding="Identity-H" isPdfEmbedded="true"/>
				</textElement>
				<textFieldExpression class="java.lang.String"><![CDATA[$R{r000.lab_name}]]></textFieldExpression>
			</textField>
			<textField isBlankWhenNull="false" hyperlinkType="None">
				<reportElement key="textField-2" x="30" y="38" width="525" height="28" forecolor="#003399"/>
				<box>
					<topPen lineWidth="0.0" lineStyle="Solid" lineColor="#000000"/>
					<leftPen lineWidth="0.0" lineStyle="Solid" lineColor="#000000"/>
					<bottomPen lineWidth="0.0" lineStyle="Solid" lineColor="#000000"/>
					<rightPen lineWidth="0.0" lineStyle="Solid" lineColor="#000000"/>
				</box>
				<textElement textAlignment="Center">
					<font fontName="Arial" size="20" isBold="true" pdfFontName="arial.ttf" pdfEncoding="Identity-H" isPdfEmbedded="true"/>
				</textElement>
				<textFieldExpression class="java.lang.String"><![CDATA[$R{r011.report_title} + ": " + $F{organism_id}]]></textFieldExpression>
			</textField>
		</band>
	</title>
	<pageHeader>
		<band/>
	</pageHeader>
	<columnHeader>
		<band height="5"/>
	</columnHeader>
	<detail>
		<band height="19">
			<textField isBlankWhenNull="true" hyperlinkType="None">
				<reportElement x="331" y="0" width="70" height="18"/>
				<textElement textAlignment="Center" verticalAlignment="Middle">
					<font fontName="Arial" size="10" isBold="false" pdfFontName="arial.ttf" pdfEncoding="Identity-H"/>
				</textElement>
				<textFieldExpression class="java.lang.String"><![CDATA[$F{marker}]]></textFieldExpression>
			</textField>
			<textField isBlankWhenNull="true" hyperlinkType="None">
				<reportElement x="402" y="0" width="70" height="18"/>
				<textElement textAlignment="Center" verticalAlignment="Middle">
					<font fontName="Arial" size="10" isBold="false" pdfFontName="arial.ttf" pdfEncoding="Identity-H"/>
				</textElement>
				<textFieldExpression class="java.lang.String"><![CDATA[( $F{sequence_id} == null ? (($F{marker}) == null?"":"-") : $F{sequence_id}.toString() )]]></textFieldExpression>
			</textField>
			<textField isBlankWhenNull="true" hyperlinkType="None">
				<reportElement x="474" y="0" width="81" height="18"/>
				<textElement textAlignment="Center" verticalAlignment="Middle">
					<font fontName="Arial" size="10" isBold="false" pdfFontName="arial.ttf" pdfEncoding="Identity-H"/>
				</textElement>
				<textFieldExpression class="java.lang.String"><![CDATA[( $F{microsatellite_id} == null ?  (($F{marker}) == null?"":"-") : $F{microsatellite_id}.toString() )]]></textFieldExpression>
			</textField>
		</band>
	</detail>
	<columnFooter>
		<band/>
	</columnFooter>
	<pageFooter>
		<band height="31">
			<textField pattern="" isBlankWhenNull="false" hyperlinkType="None">
				<reportElement key="textField" x="1" y="6" width="209" height="19" forecolor="#000000" backcolor="#FFFFFF"/>
				<box>
					<topPen lineWidth="0.0" lineStyle="Solid" lineColor="#000000"/>
					<leftPen lineWidth="0.0" lineStyle="Solid" lineColor="#000000"/>
					<bottomPen lineWidth="0.0" lineStyle="Solid" lineColor="#000000"/>
					<rightPen lineWidth="0.0" lineStyle="Solid" lineColor="#000000"/>
				</box>
				<textElement>
					<font fontName="Arial" size="10" pdfFontName="arial.ttf" pdfEncoding="Identity-H"/>
				</textElement>
				<textFieldExpression class="java.util.Date"><![CDATA[new Date()]]></textFieldExpression>
			</textField>
			<line>
				<reportElement x="0" y="3" width="555" height="1" forecolor="#666666"/>
			</line>
			<textField pattern="" isBlankWhenNull="false" hyperlinkType="None">
				<reportElement key="textField" x="375" y="6" width="158" height="19" forecolor="#000000" backcolor="#FFFFFF"/>
				<box>
					<topPen lineWidth="0.0" lineStyle="Solid" lineColor="#000000"/>
					<leftPen lineWidth="0.0" lineStyle="Solid" lineColor="#000000"/>
					<bottomPen lineWidth="0.0" lineStyle="Solid" lineColor="#000000"/>
					<rightPen lineWidth="0.0" lineStyle="Solid" lineColor="#000000"/>
				</box>
				<textElement textAlignment="Right">
					<font fontName="Arial" size="10" pdfFontName="arial.ttf" pdfEncoding="Identity-H"/>
				</textElement>
				<textFieldExpression class="java.lang.String"><![CDATA[$R{r000.page} + " " + $V{PAGE_NUMBER}.toString() + " " + $R{r000.of} + " "]]></textFieldExpression>
			</textField>
			<textField evaluationTime="Report" pattern="" isBlankWhenNull="false" hyperlinkType="None">
				<reportElement key="textField" x="534" y="6" width="20" height="19" forecolor="#000000" backcolor="#FFFFFF"/>
				<box>
					<topPen lineWidth="0.0" lineStyle="Solid" lineColor="#000000"/>
					<leftPen lineWidth="0.0" lineStyle="Solid" lineColor="#000000"/>
					<bottomPen lineWidth="0.0" lineStyle="Solid" lineColor="#000000"/>
					<rightPen lineWidth="0.0" lineStyle="Solid" lineColor="#000000"/>
				</box>
				<textElement textAlignment="Left">
					<font fontName="Arial" size="10" pdfFontName="arial.ttf" pdfEncoding="Identity-H"/>
				</textElement>
				<textFieldExpression class="java.lang.String"><![CDATA[$V{PAGE_NUMBER}.toString()]]></textFieldExpression>
			</textField>
		</band>
	</pageFooter>
	<summary>
		<band/>
	</summary>
</jasperReport>
