# Supplementary material for: MolabIS - An integrated information system for storing and managing molecular genetics data
Source: BMC Bioinformatics. 2011 Oct 31;12:425. doi: 10.1186/1471-2105-12-425 (PMC3268772; doi:10.1186/1471-2105-12-425)
Supplement: Additional file 1 — Source code of MolabIS. The source code of MolabIS is provided as a Zip file. [file 1471-2105-12-425-S1.ZIP › molab/reports/microsatellites_by_project.jrxml]

<?xml version="1.0" encoding="UTF-8"?>
<jasperReport xmlns="http://jasperreports.sourceforge.net/jasperreports" xmlns:xsi="http://www.w3.org/2001/XMLSchema-instance" xsi:schemaLocation="http://jasperreports.sourceforge.net/jasperreports http://jasperreports.sourceforge.net/xsd/jasperreport.xsd" name="microsatellite by project" pageWidth="842" pageHeight="595" orientation="Landscape" whenNoDataType="BlankPage" columnWidth="535" leftMargin="20" rightMargin="20" topMargin="20" bottomMargin="20" resourceBundle="Molabis" whenResourceMissingType="Empty">
	<style name="Crosstab Data Text" isDefault="false" hAlign="Center"/>
	<parameter name="project_id" class="java.lang.String"/>
	<queryString>
		<![CDATA[SELECT
  pj.project_name as project_name,
  s.ext_sample as ext_sample,
  m.marker_name as marker_name,
  ms.allele1 as allele1,
  ms.allele2 as allele2
FROM  projects pj, microsatellites ms, samples s, markers m
WHERE 
  s.sample_id = ms.dna_id and
  m.marker_id = ms.marker_id and
  ms.project_id = pj.project_id and
  pj.project_id::text = $P{project_id}
ORDER BY ext_sample, marker_name]]>
	</queryString>
	<field name="project_name" class="java.lang.String">
		<fieldDescription><![CDATA[]]></fieldDescription>
	</field>
	<field name="ext_sample" class="java.lang.String">
		<fieldDescription><![CDATA[]]></fieldDescription>
	</field>
	<field name="marker_name" class="java.lang.String">
		<fieldDescription><![CDATA[]]></fieldDescription>
	</field>
	<field name="allele1" class="java.lang.Integer">
		<fieldDescription><![CDATA[]]></fieldDescription>
	</field>
	<field name="allele2" class="java.lang.Integer">
		<fieldDescription><![CDATA[]]></fieldDescription>
	</field>
	<variable name="no" class="java.lang.Integer" calculation="Count">
		<variableExpression><![CDATA[$F{ext_sample}]]></variableExpression>
	</variable>
	<background>
		<band/>
	</background>
	<title>
		<band height="67">
			<image hyperlinkType="None">
				<reportElement x="0" y="0" width="60" height="60"/>
				<imageExpression class="java.lang.String"><![CDATA["images/logo.png"]]></imageExpression>
			</image>
			<textField isBlankWhenNull="false" hyperlinkType="None">
				<reportElement key="textField-2" x="30" y="12" width="772" height="25" forecolor="#000000"/>
				<box>
					<topPen lineWidth="0.0" lineStyle="Solid" lineColor="#000000"/>
					<leftPen lineWidth="0.0" lineStyle="Solid" lineColor="#000000"/>
					<bottomPen lineWidth="0.0" lineStyle="Solid" lineColor="#000000"/>
					<rightPen lineWidth="0.0" lineStyle="Solid" lineColor="#000000"/>
				</box>
				<textElement textAlignment="Center">
					<font fontName="Arial" size="18" isBold="true" pdfFontName="arial.ttf" pdfEncoding="Identity-H" isPdfEmbedded="true"/>
				</textElement>
				<textFieldExpression class="java.lang.String"><![CDATA[$R{r000.lab_name}]]></textFieldExpression>
			</textField>
			<textField isBlankWhenNull="false" hyperlinkType="None">
				<reportElement key="textField-2" x="30" y="38" width="772" height="28" forecolor="#003399"/>
				<box>
					<topPen lineWidth="0.0" lineStyle="Solid" lineColor="#000000"/>
					<leftPen lineWidth="0.0" lineStyle="Solid" lineColor="#000000"/>
					<bottomPen lineWidth="0.0" lineStyle="Solid" lineColor="#000000"/>
					<rightPen lineWidth="0.0" lineStyle="Solid" lineColor="#000000"/>
				</box>
				<textElement textAlignment="Center">
					<font fontName="Arial" size="20" isBold="true" pdfFontName="arial.ttf" pdfEncoding="Identity-H" isPdfEmbedded="true"/>
				</textElement>
				<textFieldExpression class="java.lang.String"><![CDATA[$R{r005.report_title} + ": " + $F{project_name}]]></textFieldExpression>
			</textField>
		</band>
	</title>
	<pageHeader>
		<band/>
	</pageHeader>
	<columnHeader>
		<band height="10">
			<frame>
				<reportElement mode="Opaque" x="1" y="1" width="801" height="1" backcolor="#666666"/>
			</frame>
		</band>
	</columnHeader>
	<detail>
		<band/>
	</detail>
	<columnFooter>
		<band/>
	</columnFooter>
	<pageFooter>
		<band height="26">
			<textField pattern="" isBlankWhenNull="false" hyperlinkType="None">
				<reportElement key="textField" x="622" y="6" width="170" height="19" forecolor="#000000" backcolor="#FFFFFF"/>
				<box>
					<topPen lineWidth="0.0" lineStyle="Solid" lineColor="#000000"/>
					<leftPen lineWidth="0.0" lineStyle="Solid" lineColor="#000000"/>
					<bottomPen lineWidth="0.0" lineStyle="Solid" lineColor="#000000"/>
					<rightPen lineWidth="0.0" lineStyle="Solid" lineColor="#000000"/>
				</box>
				<textElement textAlignment="Right">
					<font fontName="Arial" size="10" pdfFontName="arial.ttf" pdfEncoding="Identity-H"/>
				</textElement>
				<textFieldExpression class="java.lang.String"><![CDATA["Page " + $V{PAGE_NUMBER} + " of "]]></textFieldExpression>
			</textField>
			<textField evaluationTime="Report" pattern="" isBlankWhenNull="false" hyperlinkType="None">
				<reportElement key="textField" x="783" y="6" width="20" height="19" forecolor="#000000" backcolor="#FFFFFF"/>
				<box>
					<topPen lineWidth="0.0" lineStyle="Solid" lineColor="#000000"/>
					<leftPen lineWidth="0.0" lineStyle="Solid" lineColor="#000000"/>
					<bottomPen lineWidth="0.0" lineStyle="Solid" lineColor="#000000"/>
					<rightPen lineWidth="0.0" lineStyle="Solid" lineColor="#000000"/>
				</box>
				<textElement textAlignment="Right">
					<font size="10"/>
				</textElement>
				<textFieldExpression class="java.lang.String"><![CDATA["" + $V{PAGE_NUMBER}]]></textFieldExpression>
			</textField>
			<textField pattern="" isBlankWhenNull="false" hyperlinkType="None">
				<reportElement key="textField" x="1" y="6" width="209" height="19" forecolor="#000000" backcolor="#FFFFFF"/>
				<box>
					<topPen lineWidth="0.0" lineStyle="Solid" lineColor="#000000"/>
					<leftPen lineWidth="0.0" lineStyle="Solid" lineColor="#000000"/>
					<bottomPen lineWidth="0.0" lineStyle="Solid" lineColor="#000000"/>
					<rightPen lineWidth="0.0" lineStyle="Solid" lineColor="#000000"/>
				</box>
				<textElement>
					<font fontName="Arial" size="10" pdfFontName="arial.ttf" pdfEncoding="Identity-H"/>
				</textElement>
				<textFieldExpression class="java.util.Date"><![CDATA[new Date()]]></textFieldExpression>
			</textField>
			<line>
				<reportElement x="0" y="2" width="802" height="1" forecolor="#666666"/>
			</line>
		</band>
	</pageFooter>
	<summary>
		<band height="100">
			<crosstab>
				<reportElement x="1" y="0" width="801" height="88"/>
				<rowGroup name="ext_sample" width="105" totalPosition="End">
					<bucket>
						<bucketExpression class="java.lang.String"><![CDATA[$F{ext_sample}]]></bucketExpression>
					</bucket>
					<crosstabRowHeader>
						<cellContents backcolor="#C3CFD9" mode="Opaque">
							<box>
								<pen lineWidth="0.5" lineStyle="Solid" lineColor="#000000"/>
							</box>
							<textField>
								<reportElement style="Crosstab Data Text" x="0" y="0" width="105" height="25"/>
								<textElement verticalAlignment="Middle">
									<font pdfFontName="arial.ttf" pdfEncoding="Identity-H" isPdfEmbedded="true"/>
								</textElement>
								<textFieldExpression class="java.lang.String"><![CDATA[$V{ext_sample}]]></textFieldExpression>
							</textField>
						</cellContents>
					</crosstabRowHeader>
					<crosstabTotalRowHeader>
						<cellContents backcolor="#E6F3FF" mode="Opaque">
							<box>
								<pen lineWidth="0.5" lineStyle="Solid" lineColor="#000000"/>
							</box>
							<staticText>
								<reportElement x="0" y="0" width="105" height="25"/>
								<textElement textAlignment="Center" verticalAlignment="Middle">
									<font pdfFontName="arial.ttf" pdfEncoding="Identity-H" isPdfEmbedded="true"/>
								</textElement>
								<text><![CDATA[Total ext_sample]]></text>
							</staticText>
						</cellContents>
					</crosstabTotalRowHeader>
				</rowGroup>
				<columnGroup name="marker_name" height="74" totalPosition="End">
					<bucket>
						<bucketExpression class="java.lang.String"><![CDATA[$F{marker_name}]]></bucketExpression>
					</bucket>
					<crosstabColumnHeader>
						<cellContents backcolor="#C3CFD9" mode="Opaque">
							<box>
								<pen lineWidth="0.5" lineStyle="Solid" lineColor="#000000"/>
							</box>
							<textField>
								<reportElement style="Crosstab Data Text" x="0" y="0" width="30" height="70"/>
								<textElement textAlignment="Left" verticalAlignment="Middle" rotation="Left">
									<font pdfFontName="arial.ttf" pdfEncoding="Identity-H" isPdfEmbedded="true"/>
								</textElement>
								<textFieldExpression class="java.lang.String"><![CDATA[$V{marker_name}]]></textFieldExpression>
							</textField>
						</cellContents>
					</crosstabColumnHeader>
					<crosstabTotalColumnHeader>
						<cellContents backcolor="#E6F3FF" mode="Opaque">
							<box>
								<pen lineWidth="0.5" lineStyle="Solid" lineColor="#000000"/>
							</box>
							<staticText>
								<reportElement x="0" y="0" width="50" height="74"/>
								<textElement textAlignment="Center" verticalAlignment="Middle">
									<font pdfFontName="arial.ttf" pdfEncoding="Identity-H" isPdfEmbedded="true"/>
								</textElement>
								<text><![CDATA[$R{r012.total_sequences_per_sample}]]></text>
							</staticText>
						</cellContents>
					</crosstabTotalColumnHeader>
				</columnGroup>
				<measure name="allele1Measure" class="java.lang.Integer" calculation="Count">
					<measureExpression><![CDATA[$F{allele1}]]></measureExpression>
				</measure>
				<measure name="allele2Measure" class="java.lang.Integer" calculation="Count">
					<measureExpression><![CDATA[$F{allele2}]]></measureExpression>
				</measure>
				<measure name="allele1" class="java.lang.Integer">
					<measureExpression><![CDATA[$F{allele1}]]></measureExpression>
				</measure>
				<measure name="measure1" class="java.lang.Number">
					<measureExpression><![CDATA[$F{allele2}]]></measureExpression>
				</measure>
				<crosstabCell width="32" height="25">
					<cellContents>
						<box>
							<pen lineWidth="0.5" lineStyle="Solid" lineColor="#000000"/>
						</box>
						<textField>
							<reportElement style="Crosstab Data Text" x="0" y="0" width="30" height="12"/>
							<textElement verticalAlignment="Middle">
								<font fontName="Arial" pdfFontName="arial.ttf" pdfEncoding="Identity-H" isPdfEmbedded="true"/>
							</textElement>
							<textFieldExpression class="java.lang.Integer"><![CDATA[$V{allele1}]]></textFieldExpression>
						</textField>
						<textField>
							<reportElement style="Crosstab Data Text" x="0" y="12" width="30" height="12"/>
							<textElement verticalAlignment="Middle">
								<font fontName="Arial" pdfFontName="arial.ttf" pdfEncoding="Identity-H" isPdfEmbedded="true"/>
							</textElement>
							<textFieldExpression class="java.lang.Integer"><![CDATA[$V{measure1}]]></textFieldExpression>
						</textField>
					</cellContents>
				</crosstabCell>
				<crosstabCell width="32" height="25" rowTotalGroup="ext_sample">
					<cellContents backcolor="#E6F3FF" mode="Opaque">
						<box>
							<pen lineWidth="0.5" lineStyle="Solid" lineColor="#000000"/>
						</box>
						<textField>
							<reportElement style="Crosstab Data Text" x="0" y="0" width="30" height="25"/>
							<textElement verticalAlignment="Middle">
								<font fontName="Arial" pdfFontName="arial.ttf" pdfEncoding="Identity-H" isPdfEmbedded="true"/>
							</textElement>
							<textFieldExpression class="java.lang.Integer"><![CDATA[$V{allele1Measure}]]></textFieldExpression>
						</textField>
					</cellContents>
				</crosstabCell>
				<crosstabCell width="50" height="25" columnTotalGroup="marker_name">
					<cellContents backcolor="#E6F3FF" mode="Opaque">
						<box>
							<pen lineWidth="0.5" lineStyle="Solid" lineColor="#000000"/>
						</box>
						<textField>
							<reportElement style="Crosstab Data Text" x="0" y="0" width="50" height="25"/>
							<textElement verticalAlignment="Middle">
								<font fontName="Arial" pdfFontName="arial.ttf" pdfEncoding="Identity-H"/>
							</textElement>
							<textFieldExpression class="java.lang.Integer"><![CDATA[$V{allele1Measure}]]></textFieldExpression>
						</textField>
					</cellContents>
				</crosstabCell>
				<crosstabCell rowTotalGroup="ext_sample" columnTotalGroup="marker_name">
					<cellContents backcolor="#E6F3FF" mode="Opaque">
						<box>
							<pen lineWidth="0.5" lineStyle="Solid" lineColor="#000000"/>
						</box>
						<textField>
							<reportElement style="Crosstab Data Text" x="0" y="0" width="50" height="25"/>
							<textElement verticalAlignment="Middle">
								<font fontName="Arial" size="12" isBold="true" pdfFontName="arial.ttf" pdfEncoding="Identity-H"/>
							</textElement>
							<textFieldExpression class="java.lang.Integer"><![CDATA[$V{allele1Measure}]]></textFieldExpression>
						</textField>
					</cellContents>
				</crosstabCell>
			</crosstab>
		</band>
	</summary>
</jasperReport>
