# Supplementary material for: MolabIS - An integrated information system for storing and managing molecular genetics data
Source: BMC Bioinformatics. 2011 Oct 31;12:425. doi: 10.1186/1471-2105-12-425 (PMC3268772; doi:10.1186/1471-2105-12-425)
Supplement: Additional file 1 — Source code of MolabIS. The source code of MolabIS is provided as a Zip file. [file 1471-2105-12-425-S1.ZIP › molab/reports/specified_contact.jrxml]

<?xml version="1.0" encoding="UTF-8"?>
<jasperReport xmlns="http://jasperreports.sourceforge.net/jasperreports" xmlns:xsi="http://www.w3.org/2001/XMLSchema-instance" xsi:schemaLocation="http://jasperreports.sourceforge.net/jasperreports http://jasperreports.sourceforge.net/xsd/jasperreport.xsd" name="specified contact" pageWidth="595" pageHeight="842" columnWidth="535" leftMargin="20" rightMargin="20" topMargin="20" bottomMargin="20" resourceBundle="Molabis" whenResourceMissingType="Empty">
	<parameter name="guid" class="java.lang.String"/>
	<queryString>
		<![CDATA[SELECT
ext_unit, ext_id, title, salutation, first_name, second_name, third_name, birth_dt, street,
zip, town, label, phone, phone2, fax, email, c1.short_name as language, c2.short_name as country, label, account, bank_zip, bank_name, c.comment as comment
FROM
unit u, contacts c 
left join codes c1 on (c.db_language=c1.db_code)
left join codes c2 on (c.db_country=c2.db_code)
WHERE
u.db_contact = c.db_contact
and u.guid::text = $P{guid}]]>
	</queryString>
	<field name="ext_unit" class="java.lang.String">
		<fieldDescription><![CDATA[]]></fieldDescription>
	</field>
	<field name="ext_id" class="java.lang.String">
		<fieldDescription><![CDATA[]]></fieldDescription>
	</field>
	<field name="title" class="java.lang.String">
		<fieldDescription><![CDATA[]]></fieldDescription>
	</field>
	<field name="salutation" class="java.lang.String">
		<fieldDescription><![CDATA[]]></fieldDescription>
	</field>
	<field name="first_name" class="java.lang.String">
		<fieldDescription><![CDATA[]]></fieldDescription>
	</field>
	<field name="second_name" class="java.lang.String">
		<fieldDescription><![CDATA[]]></fieldDescription>
	</field>
	<field name="third_name" class="java.lang.String">
		<fieldDescription><![CDATA[]]></fieldDescription>
	</field>
	<field name="birth_dt" class="java.sql.Date">
		<fieldDescription><![CDATA[]]></fieldDescription>
	</field>
	<field name="street" class="java.lang.String">
		<fieldDescription><![CDATA[]]></fieldDescription>
	</field>
	<field name="zip" class="java.lang.String">
		<fieldDescription><![CDATA[]]></fieldDescription>
	</field>
	<field name="town" class="java.lang.String">
		<fieldDescription><![CDATA[]]></fieldDescription>
	</field>
	<field name="label" class="java.lang.String">
		<fieldDescription><![CDATA[]]></fieldDescription>
	</field>
	<field name="phone" class="java.lang.String">
		<fieldDescription><![CDATA[]]></fieldDescription>
	</field>
	<field name="phone2" class="java.lang.String">
		<fieldDescription><![CDATA[]]></fieldDescription>
	</field>
	<field name="fax" class="java.lang.String">
		<fieldDescription><![CDATA[]]></fieldDescription>
	</field>
	<field name="email" class="java.lang.String">
		<fieldDescription><![CDATA[]]></fieldDescription>
	</field>
	<field name="language" class="java.lang.String">
		<fieldDescription><![CDATA[]]></fieldDescription>
	</field>
	<field name="country" class="java.lang.String">
		<fieldDescription><![CDATA[]]></fieldDescription>
	</field>
	<field name="account" class="java.lang.String">
		<fieldDescription><![CDATA[]]></fieldDescription>
	</field>
	<field name="bank_zip" class="java.lang.String">
		<fieldDescription><![CDATA[]]></fieldDescription>
	</field>
	<field name="bank_name" class="java.lang.String">
		<fieldDescription><![CDATA[]]></fieldDescription>
	</field>
	<field name="comment" class="java.lang.String">
		<fieldDescription><![CDATA[]]></fieldDescription>
	</field>
	<group name="ext_unit">
		<groupExpression><![CDATA[$F{ext_unit}]]></groupExpression>
		<groupHeader>
			<band height="26">
				<textField hyperlinkType="None">
					<reportElement mode="Opaque" x="1" y="0" width="554" height="22" forecolor="#FFFFFF" backcolor="#666666"/>
					<textElement verticalAlignment="Middle">
						<font fontName="Arial" size="12" isBold="true" pdfFontName="arial.ttf" pdfEncoding="Identity-H"/>
					</textElement>
					<textFieldExpression class="java.lang.String"><![CDATA["   " + $F{ext_unit}]]></textFieldExpression>
				</textField>
			</band>
		</groupHeader>
		<groupFooter>
			<band height="5"/>
		</groupFooter>
	</group>
	<background>
		<band/>
	</background>
	<title>
		<band height="65">
			<image hyperlinkType="None">
				<reportElement x="0" y="0" width="60" height="60"/>
				<imageExpression class="java.lang.String"><![CDATA["images/logo.png"]]></imageExpression>
			</image>
			<textField isBlankWhenNull="false" hyperlinkType="None">
				<reportElement key="textField-2" x="30" y="12" width="524" height="25" forecolor="#000000"/>
				<box>
					<topPen lineWidth="0.0" lineStyle="Solid" lineColor="#000000"/>
					<leftPen lineWidth="0.0" lineStyle="Solid" lineColor="#000000"/>
					<bottomPen lineWidth="0.0" lineStyle="Solid" lineColor="#000000"/>
					<rightPen lineWidth="0.0" lineStyle="Solid" lineColor="#000000"/>
				</box>
				<textElement textAlignment="Center">
					<font fontName="Arial" size="18" isBold="true" pdfFontName="arial.ttf" pdfEncoding="Identity-H" isPdfEmbedded="true"/>
				</textElement>
				<textFieldExpression class="java.lang.String"><![CDATA[$R{r000.lab_name}]]></textFieldExpression>
			</textField>
			<textField isBlankWhenNull="false" hyperlinkType="None">
				<reportElement key="textField-2" x="30" y="37" width="525" height="25" forecolor="#003399"/>
				<box>
					<topPen lineWidth="0.0" lineStyle="Solid" lineColor="#000000"/>
					<leftPen lineWidth="0.0" lineStyle="Solid" lineColor="#000000"/>
					<bottomPen lineWidth="0.0" lineStyle="Solid" lineColor="#000000"/>
					<rightPen lineWidth="0.0" lineStyle="Solid" lineColor="#000000"/>
				</box>
				<textElement textAlignment="Center" verticalAlignment="Middle">
					<font fontName="Arial" size="20" isBold="true" pdfFontName="arial.ttf" pdfEncoding="Identity-H" isPdfEmbedded="true"/>
				</textElement>
				<textFieldExpression class="java.lang.String"><![CDATA[$R{r009.report_title}]]></textFieldExpression>
			</textField>
		</band>
	</title>
	<pageHeader>
		<band/>
	</pageHeader>
	<columnHeader>
		<band height="2"/>
	</columnHeader>
	<detail>
		<band height="440">
			<textField isBlankWhenNull="true" hyperlinkType="None">
				<reportElement x="143" y="1" width="361" height="18"/>
				<textElement verticalAlignment="Middle">
					<font fontName="Arial" size="10" isBold="false" pdfFontName="arial.ttf" pdfEncoding="Identity-H"/>
				</textElement>
				<textFieldExpression class="java.lang.String"><![CDATA[$F{ext_id}]]></textFieldExpression>
			</textField>
			<textField hyperlinkType="None">
				<reportElement x="30" y="1" width="100" height="18" forecolor="#003399"/>
				<textElement textAlignment="Right" verticalAlignment="Middle">
					<font fontName="Arial" isBold="false" pdfFontName="arial.ttf" pdfEncoding="Identity-H"/>
				</textElement>
				<textFieldExpression class="java.lang.String"><![CDATA[$R{r009.id}]]></textFieldExpression>
			</textField>
			<staticText>
				<reportElement x="131" y="1" width="3" height="18"/>
				<textElement verticalAlignment="Middle">
					<font fontName="Arial" pdfFontName="arial.ttf" pdfEncoding="Identity-H"/>
				</textElement>
				<text><![CDATA[:]]></text>
			</staticText>
			<textField hyperlinkType="None">
				<reportElement x="30" y="45" width="100" height="18" forecolor="#003399"/>
				<textElement textAlignment="Right" verticalAlignment="Middle">
					<font fontName="Arial" isBold="false" pdfFontName="arial.ttf" pdfEncoding="Identity-H"/>
				</textElement>
				<textFieldExpression class="java.lang.String"><![CDATA[$R{r009.name}]]></textFieldExpression>
			</textField>
			<staticText>
				<reportElement x="131" y="45" width="3" height="18"/>
				<textElement verticalAlignment="Middle">
					<font fontName="Arial" pdfFontName="arial.ttf" pdfEncoding="Identity-H"/>
				</textElement>
				<text><![CDATA[:]]></text>
			</staticText>
			<textField isBlankWhenNull="true" hyperlinkType="None">
				<reportElement x="143" y="45" width="361" height="18"/>
				<textElement verticalAlignment="Middle">
					<font fontName="Arial" size="10" isBold="true" pdfFontName="arial.ttf" pdfEncoding="Identity-H"/>
				</textElement>
				<textFieldExpression class="java.lang.String"><![CDATA[$F{first_name} + " " + $F{second_name}]]></textFieldExpression>
			</textField>
			<textField hyperlinkType="None">
				<reportElement x="31" y="87" width="100" height="18" forecolor="#003399"/>
				<textElement textAlignment="Right" verticalAlignment="Middle">
					<font fontName="Arial" isBold="false" pdfFontName="arial.ttf" pdfEncoding="Identity-H"/>
				</textElement>
				<textFieldExpression class="java.lang.String"><![CDATA[$R{r009.salutation}]]></textFieldExpression>
			</textField>
			<textField hyperlinkType="None">
				<reportElement x="30" y="108" width="100" height="18" forecolor="#003399"/>
				<textElement textAlignment="Right" verticalAlignment="Middle">
					<font fontName="Arial" isBold="false" pdfFontName="arial.ttf" pdfEncoding="Identity-H"/>
				</textElement>
				<textFieldExpression class="java.lang.String"><![CDATA[$R{r009.birthday}]]></textFieldExpression>
			</textField>
			<textField pattern="dd-mm-yyyy" isBlankWhenNull="true" hyperlinkType="None">
				<reportElement x="143" y="108" width="361" height="18"/>
				<textElement verticalAlignment="Middle">
					<font fontName="Arial" size="10" isBold="false" pdfFontName="arial.ttf" pdfEncoding="Identity-H"/>
				</textElement>
				<textFieldExpression class="java.util.Date"><![CDATA[$F{birth_dt}]]></textFieldExpression>
			</textField>
			<staticText>
				<reportElement x="132" y="87" width="3" height="18"/>
				<textElement verticalAlignment="Middle">
					<font fontName="Arial" pdfFontName="arial.ttf" pdfEncoding="Identity-H"/>
				</textElement>
				<text><![CDATA[:]]></text>
			</staticText>
			<staticText>
				<reportElement x="131" y="108" width="3" height="18"/>
				<textElement verticalAlignment="Middle">
					<font fontName="Arial" pdfFontName="arial.ttf" pdfEncoding="Identity-H"/>
				</textElement>
				<text><![CDATA[:]]></text>
			</staticText>
			<textField isBlankWhenNull="true" hyperlinkType="None">
				<reportElement x="144" y="87" width="361" height="18"/>
				<textElement verticalAlignment="Middle">
					<font fontName="Arial" size="10" isBold="false" pdfFontName="arial.ttf" pdfEncoding="Identity-H"/>
				</textElement>
				<textFieldExpression class="java.lang.String"><![CDATA[$F{salutation}]]></textFieldExpression>
			</textField>
			<textField hyperlinkType="None">
				<reportElement x="31" y="150" width="100" height="18" forecolor="#003399"/>
				<textElement textAlignment="Right" verticalAlignment="Middle">
					<font fontName="Arial" isBold="false" pdfFontName="arial.ttf" pdfEncoding="Identity-H"/>
				</textElement>
				<textFieldExpression class="java.lang.String"><![CDATA[$R{r009.country}]]></textFieldExpression>
			</textField>
			<staticText>
				<reportElement x="132" y="150" width="3" height="18"/>
				<textElement verticalAlignment="Middle">
					<font fontName="Arial" pdfFontName="arial.ttf" pdfEncoding="Identity-H"/>
				</textElement>
				<text><![CDATA[:]]></text>
			</staticText>
			<textField isBlankWhenNull="true" hyperlinkType="None">
				<reportElement x="144" y="150" width="361" height="18"/>
				<textElement verticalAlignment="Middle">
					<font fontName="Arial" size="10" isBold="false" pdfFontName="arial.ttf" pdfEncoding="Identity-H"/>
				</textElement>
				<textFieldExpression class="java.lang.String"><![CDATA[$F{country}]]></textFieldExpression>
			</textField>
			<textField isBlankWhenNull="true" hyperlinkType="None">
				<reportElement x="143" y="129" width="361" height="18"/>
				<textElement verticalAlignment="Middle">
					<font fontName="Arial" size="10" isBold="false" pdfFontName="arial.ttf" pdfEncoding="Identity-H"/>
				</textElement>
				<textFieldExpression class="java.lang.String"><![CDATA[$F{language}]]></textFieldExpression>
			</textField>
			<textField hyperlinkType="None">
				<reportElement x="30" y="129" width="100" height="18" forecolor="#003399"/>
				<textElement textAlignment="Right" verticalAlignment="Middle">
					<font fontName="Arial" isBold="false" pdfFontName="arial.ttf" pdfEncoding="Identity-H"/>
				</textElement>
				<textFieldExpression class="java.lang.String"><![CDATA[$R{r009.language}]]></textFieldExpression>
			</textField>
			<staticText>
				<reportElement x="131" y="129" width="3" height="18"/>
				<textElement verticalAlignment="Middle">
					<font fontName="Arial" pdfFontName="arial.ttf" pdfEncoding="Identity-H"/>
				</textElement>
				<text><![CDATA[:]]></text>
			</staticText>
			<textField isBlankWhenNull="true" hyperlinkType="None">
				<reportElement x="144" y="172" width="361" height="18"/>
				<textElement verticalAlignment="Middle">
					<font fontName="Arial" size="10" isBold="false" pdfFontName="arial.ttf" pdfEncoding="Identity-H"/>
				</textElement>
				<textFieldExpression class="java.lang.String"><![CDATA[$F{street}]]></textFieldExpression>
			</textField>
			<textField hyperlinkType="None">
				<reportElement x="31" y="172" width="100" height="18" forecolor="#003399"/>
				<textElement textAlignment="Right" verticalAlignment="Middle">
					<font fontName="Arial" isBold="false" pdfFontName="arial.ttf" pdfEncoding="Identity-H"/>
				</textElement>
				<textFieldExpression class="java.lang.String"><![CDATA[$R{r009.street}]]></textFieldExpression>
			</textField>
			<staticText>
				<reportElement x="132" y="172" width="3" height="18"/>
				<textElement verticalAlignment="Middle">
					<font fontName="Arial" pdfFontName="arial.ttf" pdfEncoding="Identity-H"/>
				</textElement>
				<text><![CDATA[:]]></text>
			</staticText>
			<textField hyperlinkType="None">
				<reportElement x="30" y="214" width="100" height="18" forecolor="#003399"/>
				<textElement textAlignment="Right" verticalAlignment="Middle">
					<font fontName="Arial" isBold="false" pdfFontName="arial.ttf" pdfEncoding="Identity-H"/>
				</textElement>
				<textFieldExpression class="java.lang.String"><![CDATA[$R{r009.zip}]]></textFieldExpression>
			</textField>
			<textField isBlankWhenNull="true" hyperlinkType="None">
				<reportElement x="143" y="214" width="361" height="18"/>
				<textElement verticalAlignment="Middle">
					<font fontName="Arial" size="10" isBold="false" pdfFontName="arial.ttf" pdfEncoding="Identity-H"/>
				</textElement>
				<textFieldExpression class="java.lang.String"><![CDATA[$F{zip}]]></textFieldExpression>
			</textField>
			<staticText>
				<reportElement x="131" y="214" width="3" height="18"/>
				<textElement verticalAlignment="Middle">
					<font fontName="Arial" pdfFontName="arial.ttf" pdfEncoding="Identity-H"/>
				</textElement>
				<text><![CDATA[:]]></text>
			</staticText>
			<textField hyperlinkType="None">
				<reportElement x="31" y="193" width="100" height="18" forecolor="#003399"/>
				<textElement textAlignment="Right" verticalAlignment="Middle">
					<font fontName="Arial" isBold="false" pdfFontName="arial.ttf" pdfEncoding="Identity-H"/>
				</textElement>
				<textFieldExpression class="java.lang.String"><![CDATA[$R{r009.town}]]></textFieldExpression>
			</textField>
			<staticText>
				<reportElement x="131" y="235" width="3" height="18"/>
				<textElement verticalAlignment="Middle">
					<font fontName="Arial" pdfFontName="arial.ttf" pdfEncoding="Identity-H"/>
				</textElement>
				<text><![CDATA[:]]></text>
			</staticText>
			<textField isBlankWhenNull="true" hyperlinkType="None">
				<reportElement x="144" y="193" width="361" height="18"/>
				<textElement verticalAlignment="Middle">
					<font fontName="Arial" size="10" isBold="false" pdfFontName="arial.ttf" pdfEncoding="Identity-H"/>
				</textElement>
				<textFieldExpression class="java.lang.String"><![CDATA[$F{town}]]></textFieldExpression>
			</textField>
			<textField hyperlinkType="None">
				<reportElement x="30" y="235" width="100" height="18" forecolor="#003399"/>
				<textElement textAlignment="Right" verticalAlignment="Middle">
					<font fontName="Arial" isBold="false" pdfFontName="arial.ttf" pdfEncoding="Identity-H"/>
				</textElement>
				<textFieldExpression class="java.lang.String"><![CDATA[$R{r009.phone1}]]></textFieldExpression>
			</textField>
			<staticText>
				<reportElement x="132" y="193" width="3" height="18"/>
				<textElement verticalAlignment="Middle">
					<font fontName="Arial" pdfFontName="arial.ttf" pdfEncoding="Identity-H"/>
				</textElement>
				<text><![CDATA[:]]></text>
			</staticText>
			<textField isBlankWhenNull="true" hyperlinkType="None">
				<reportElement x="143" y="235" width="361" height="18"/>
				<textElement verticalAlignment="Middle">
					<font fontName="Arial" size="10" isBold="false" pdfFontName="arial.ttf" pdfEncoding="Identity-H"/>
				</textElement>
				<textFieldExpression class="java.lang.String"><![CDATA[$F{phone}]]></textFieldExpression>
			</textField>
			<textField hyperlinkType="None">
				<reportElement x="31" y="256" width="100" height="18" forecolor="#003399"/>
				<textElement textAlignment="Right" verticalAlignment="Middle">
					<font fontName="Arial" isBold="false" pdfFontName="arial.ttf" pdfEncoding="Identity-H"/>
				</textElement>
				<textFieldExpression class="java.lang.String"><![CDATA[$R{r009.phone2}]]></textFieldExpression>
			</textField>
			<textField isBlankWhenNull="true" hyperlinkType="None">
				<reportElement x="143" y="278" width="361" height="18"/>
				<textElement verticalAlignment="Middle">
					<font fontName="Arial" size="10" isBold="false" pdfFontName="arial.ttf" pdfEncoding="Identity-H"/>
				</textElement>
				<textFieldExpression class="java.lang.String"><![CDATA[$F{fax}]]></textFieldExpression>
			</textField>
			<staticText>
				<reportElement x="132" y="256" width="3" height="18"/>
				<textElement verticalAlignment="Middle">
					<font fontName="Arial" pdfFontName="arial.ttf" pdfEncoding="Identity-H"/>
				</textElement>
				<text><![CDATA[:]]></text>
			</staticText>
			<textField isBlankWhenNull="true" hyperlinkType="None">
				<reportElement x="144" y="256" width="361" height="18"/>
				<textElement verticalAlignment="Middle">
					<font fontName="Arial" size="10" isBold="false" pdfFontName="arial.ttf" pdfEncoding="Identity-H"/>
				</textElement>
				<textFieldExpression class="java.lang.String"><![CDATA[$F{phone2}]]></textFieldExpression>
			</textField>
			<textField hyperlinkType="None">
				<reportElement x="30" y="278" width="100" height="18" forecolor="#003399"/>
				<textElement textAlignment="Right" verticalAlignment="Middle">
					<font fontName="Arial" isBold="false" pdfFontName="arial.ttf" pdfEncoding="Identity-H"/>
				</textElement>
				<textFieldExpression class="java.lang.String"><![CDATA[$R{r009.fax}]]></textFieldExpression>
			</textField>
			<staticText>
				<reportElement x="131" y="278" width="3" height="18"/>
				<textElement verticalAlignment="Middle">
					<font fontName="Arial" pdfFontName="arial.ttf" pdfEncoding="Identity-H"/>
				</textElement>
				<text><![CDATA[:]]></text>
			</staticText>
			<textField isBlankWhenNull="true" hyperlinkType="None">
				<reportElement x="143" y="402" width="361" height="36"/>
				<textElement verticalAlignment="Middle">
					<font fontName="Arial" size="10" isBold="false" pdfFontName="arial.ttf" pdfEncoding="Identity-H"/>
				</textElement>
				<textFieldExpression class="java.lang.String"><![CDATA[$F{comment}]]></textFieldExpression>
			</textField>
			<textField isBlankWhenNull="true" hyperlinkType="None">
				<reportElement x="144" y="66" width="361" height="18"/>
				<textElement verticalAlignment="Middle">
					<font fontName="Arial" size="10" isBold="false" pdfFontName="arial.ttf" pdfEncoding="Identity-H"/>
				</textElement>
				<textFieldExpression class="java.lang.String"><![CDATA[$F{email}]]></textFieldExpression>
			</textField>
			<staticText>
				<reportElement x="132" y="66" width="3" height="18"/>
				<textElement verticalAlignment="Middle">
					<font fontName="Arial" pdfFontName="arial.ttf" pdfEncoding="Identity-H"/>
				</textElement>
				<text><![CDATA[:]]></text>
			</staticText>
			<staticText>
				<reportElement x="131" y="402" width="3" height="36"/>
				<textElement verticalAlignment="Middle">
					<font fontName="Arial" pdfFontName="arial.ttf" pdfEncoding="Identity-H"/>
				</textElement>
				<text><![CDATA[:]]></text>
			</staticText>
			<textField hyperlinkType="None">
				<reportElement x="31" y="66" width="100" height="18" forecolor="#003399"/>
				<textElement textAlignment="Right" verticalAlignment="Middle">
					<font fontName="Arial" isBold="false" pdfFontName="arial.ttf" pdfEncoding="Identity-H"/>
				</textElement>
				<textFieldExpression class="java.lang.String"><![CDATA[$R{r009.email}]]></textFieldExpression>
			</textField>
			<textField hyperlinkType="None">
				<reportElement x="30" y="402" width="100" height="36" forecolor="#003399"/>
				<textElement textAlignment="Right" verticalAlignment="Middle">
					<font fontName="Arial" isBold="false" pdfFontName="arial.ttf" pdfEncoding="Identity-H"/>
				</textElement>
				<textFieldExpression class="java.lang.String"><![CDATA[$R{r009.comment}]]></textFieldExpression>
			</textField>
			<textField hyperlinkType="None">
				<reportElement x="30" y="23" width="100" height="18" forecolor="#003399"/>
				<textElement textAlignment="Right" verticalAlignment="Middle">
					<font fontName="Arial" isBold="false" pdfFontName="arial.ttf" pdfEncoding="Identity-H"/>
				</textElement>
				<textFieldExpression class="java.lang.String"><![CDATA[$R{r009.title}]]></textFieldExpression>
			</textField>
			<staticText>
				<reportElement x="131" y="23" width="3" height="18"/>
				<textElement verticalAlignment="Middle">
					<font fontName="Arial" pdfFontName="arial.ttf" pdfEncoding="Identity-H"/>
				</textElement>
				<text><![CDATA[:]]></text>
			</staticText>
			<textField isBlankWhenNull="true" hyperlinkType="None">
				<reportElement x="143" y="23" width="361" height="18"/>
				<textElement verticalAlignment="Middle">
					<font fontName="Arial" size="10" isBold="false" pdfFontName="arial.ttf" pdfEncoding="Identity-H"/>
				</textElement>
				<textFieldExpression class="java.lang.String"><![CDATA[$F{title}]]></textFieldExpression>
			</textField>
			<staticText>
				<reportElement x="131" y="300" width="3" height="18"/>
				<textElement verticalAlignment="Middle">
					<font fontName="Arial" pdfFontName="arial.ttf" pdfEncoding="Identity-H"/>
				</textElement>
				<text><![CDATA[:]]></text>
			</staticText>
			<textField isBlankWhenNull="true" hyperlinkType="None">
				<reportElement x="143" y="300" width="361" height="18"/>
				<textElement verticalAlignment="Middle">
					<font fontName="Arial" size="10" isBold="false" pdfFontName="arial.ttf" pdfEncoding="Identity-H"/>
				</textElement>
				<textFieldExpression class="java.lang.String"><![CDATA[$F{account}]]></textFieldExpression>
			</textField>
			<textField hyperlinkType="None">
				<reportElement x="30" y="300" width="100" height="18" forecolor="#003399"/>
				<textElement textAlignment="Right" verticalAlignment="Middle">
					<font fontName="Arial" isBold="false" pdfFontName="arial.ttf" pdfEncoding="Identity-H"/>
				</textElement>
				<textFieldExpression class="java.lang.String"><![CDATA[$R{r009.bank_account}]]></textFieldExpression>
			</textField>
			<staticText>
				<reportElement x="131" y="365" width="3" height="33"/>
				<textElement verticalAlignment="Middle">
					<font fontName="Arial" pdfFontName="arial.ttf" pdfEncoding="Identity-H"/>
				</textElement>
				<text><![CDATA[:]]></text>
			</staticText>
			<textField isBlankWhenNull="true" hyperlinkType="None">
				<reportElement x="143" y="365" width="361" height="33"/>
				<textElement verticalAlignment="Middle">
					<font fontName="Arial" size="10" isBold="false" pdfFontName="arial.ttf" pdfEncoding="Identity-H"/>
				</textElement>
				<textFieldExpression class="java.lang.String"><![CDATA[$F{label}]]></textFieldExpression>
			</textField>
			<textField hyperlinkType="None">
				<reportElement x="30" y="365" width="100" height="33" forecolor="#003399"/>
				<textElement textAlignment="Right" verticalAlignment="Middle">
					<font fontName="Arial" isBold="false" pdfFontName="arial.ttf" pdfEncoding="Identity-H"/>
				</textElement>
				<textFieldExpression class="java.lang.String"><![CDATA[$R{r009.formatted_address}]]></textFieldExpression>
			</textField>
			<staticText>
				<reportElement x="131" y="321" width="3" height="18"/>
				<textElement verticalAlignment="Middle">
					<font fontName="Arial" pdfFontName="arial.ttf" pdfEncoding="Identity-H"/>
				</textElement>
				<text><![CDATA[:]]></text>
			</staticText>
			<textField isBlankWhenNull="true" hyperlinkType="None">
				<reportElement x="143" y="321" width="361" height="18"/>
				<textElement verticalAlignment="Middle">
					<font fontName="Arial" size="10" isBold="false" pdfFontName="arial.ttf" pdfEncoding="Identity-H"/>
				</textElement>
				<textFieldExpression class="java.lang.String"><![CDATA[$F{bank_zip}]]></textFieldExpression>
			</textField>
			<textField hyperlinkType="None">
				<reportElement x="30" y="321" width="100" height="18" forecolor="#003399"/>
				<textElement textAlignment="Right" verticalAlignment="Middle">
					<font fontName="Arial" isBold="false" pdfFontName="arial.ttf" pdfEncoding="Identity-H"/>
				</textElement>
				<textFieldExpression class="java.lang.String"><![CDATA[$R{r009.bank_zip}]]></textFieldExpression>
			</textField>
			<staticText>
				<reportElement x="131" y="343" width="3" height="18"/>
				<textElement verticalAlignment="Middle">
					<font fontName="Arial" pdfFontName="arial.ttf" pdfEncoding="Identity-H"/>
				</textElement>
				<text><![CDATA[:]]></text>
			</staticText>
			<textField hyperlinkType="None">
				<reportElement x="30" y="343" width="100" height="18" forecolor="#003399"/>
				<textElement textAlignment="Right" verticalAlignment="Middle">
					<font fontName="Arial" isBold="false" pdfFontName="arial.ttf" pdfEncoding="Identity-H"/>
				</textElement>
				<textFieldExpression class="java.lang.String"><![CDATA[$R{r009.bank_name}]]></textFieldExpression>
			</textField>
			<textField isBlankWhenNull="true" hyperlinkType="None">
				<reportElement x="143" y="343" width="361" height="18"/>
				<textElement verticalAlignment="Middle">
					<font fontName="Arial" size="10" isBold="false" pdfFontName="arial.ttf" pdfEncoding="Identity-H"/>
				</textElement>
				<textFieldExpression class="java.lang.String"><![CDATA[$F{bank_name}]]></textFieldExpression>
			</textField>
		</band>
	</detail>
	<columnFooter>
		<band/>
	</columnFooter>
	<pageFooter>
		<band height="26">
			<textField pattern="" isBlankWhenNull="false" hyperlinkType="None">
				<reportElement key="textField" x="1" y="6" width="209" height="19" forecolor="#000000" backcolor="#FFFFFF"/>
				<box>
					<topPen lineWidth="0.0" lineStyle="Solid" lineColor="#000000"/>
					<leftPen lineWidth="0.0" lineStyle="Solid" lineColor="#000000"/>
					<bottomPen lineWidth="0.0" lineStyle="Solid" lineColor="#000000"/>
					<rightPen lineWidth="0.0" lineStyle="Solid" lineColor="#000000"/>
				</box>
				<textElement>
					<font fontName="Arial" size="10" pdfFontName="arial.ttf" pdfEncoding="Identity-H"/>
				</textElement>
				<textFieldExpression class="java.util.Date"><![CDATA[new Date()]]></textFieldExpression>
			</textField>
			<line>
				<reportElement x="1" y="2" width="554" height="1" forecolor="#003399" backcolor="#FFFFFF"/>
			</line>
			<textField pattern="" isBlankWhenNull="false" hyperlinkType="None">
				<reportElement key="textField" x="375" y="6" width="158" height="19" forecolor="#000000" backcolor="#FFFFFF"/>
				<box>
					<topPen lineWidth="0.0" lineStyle="Solid" lineColor="#000000"/>
					<leftPen lineWidth="0.0" lineStyle="Solid" lineColor="#000000"/>
					<bottomPen lineWidth="0.0" lineStyle="Solid" lineColor="#000000"/>
					<rightPen lineWidth="0.0" lineStyle="Solid" lineColor="#000000"/>
				</box>
				<textElement textAlignment="Right">
					<font fontName="Arial" size="10" pdfFontName="arial.ttf" pdfEncoding="Identity-H"/>
				</textElement>
				<textFieldExpression class="java.lang.String"><![CDATA[$R{r000.page} + " " + $V{PAGE_NUMBER}.toString() + " " + $R{r000.of} + " "]]></textFieldExpression>
			</textField>
			<textField evaluationTime="Report" pattern="" isBlankWhenNull="false" hyperlinkType="None">
				<reportElement key="textField" x="534" y="6" width="20" height="19" forecolor="#000000" backcolor="#FFFFFF"/>
				<box>
					<topPen lineWidth="0.0" lineStyle="Solid" lineColor="#000000"/>
					<leftPen lineWidth="0.0" lineStyle="Solid" lineColor="#000000"/>
					<bottomPen lineWidth="0.0" lineStyle="Solid" lineColor="#000000"/>
					<rightPen lineWidth="0.0" lineStyle="Solid" lineColor="#000000"/>
				</box>
				<textElement textAlignment="Left">
					<font fontName="Arial" size="10" pdfFontName="arial.ttf" pdfEncoding="Identity-H"/>
				</textElement>
				<textFieldExpression class="java.lang.String"><![CDATA[$V{PAGE_NUMBER}.toString()]]></textFieldExpression>
			</textField>
		</band>
	</pageFooter>
	<summary>
		<band/>
	</summary>
</jasperReport>
