# Supplementary material for: MolabIS - An integrated information system for storing and managing molecular genetics data
Source: BMC Bioinformatics. 2011 Oct 31;12:425. doi: 10.1186/1471-2105-12-425 (PMC3268772; doi:10.1186/1471-2105-12-425)
Supplement: Additional file 1 — Source code of MolabIS. The source code of MolabIS is provided as a Zip file. [file 1471-2105-12-425-S1.ZIP › molab/reports/sequences_per_marker.jrxml]

<?xml version="1.0" encoding="UTF-8"?>
<jasperReport xmlns="http://jasperreports.sourceforge.net/jasperreports" xmlns:xsi="http://www.w3.org/2001/XMLSchema-instance" xsi:schemaLocation="http://jasperreports.sourceforge.net/jasperreports http://jasperreports.sourceforge.net/xsd/jasperreport.xsd" name="sequences per marker with in a given project" pageWidth="842" pageHeight="595" orientation="Landscape" whenNoDataType="BlankPage" columnWidth="535" leftMargin="20" rightMargin="20" topMargin="20" bottomMargin="20" resourceBundle="Molabis" whenResourceMissingType="Empty">
	<style name="Crosstab Data Text" isDefault="false" hAlign="Center"/>
	<parameter name="filter_1_loop" class="java.lang.String"/>
	<queryString>
		<![CDATA[SELECT
  pj.project_name as project_name,
  sp.ext_sample as sample_id,
  mk.marker_name as marker_name,
  sq.sequence_id as sequence_id
FROM  projects pj, sequences sq, samples sp, markers mk
WHERE 
  sp.sample_id = sq.dna_id and
  mk.marker_id = sq.marker_id and
  sq.project_id = pj.project_id and
  pj.project_id::text = $P{filter_1_loop}
ORDER BY marker_name, sample_id]]>
	</queryString>
	<field name="project_name" class="java.lang.String">
		<fieldDescription><![CDATA[]]></fieldDescription>
	</field>
	<field name="sample_id" class="java.lang.String">
		<fieldDescription><![CDATA[]]></fieldDescription>
	</field>
	<field name="marker_name" class="java.lang.String">
		<fieldDescription><![CDATA[]]></fieldDescription>
	</field>
	<field name="sequence_id" class="java.lang.Integer">
		<fieldDescription><![CDATA[]]></fieldDescription>
	</field>
	<variable name="no" class="java.lang.Integer" calculation="Count">
		<variableExpression><![CDATA[$F{sample_id}]]></variableExpression>
	</variable>
	<variable name="dna_total" class="java.lang.Integer" calculation="DistinctCount">
		<variableExpression><![CDATA[$F{sample_id}]]></variableExpression>
	</variable>
	<variable name="marker_total" class="java.lang.Integer" calculation="DistinctCount">
		<variableExpression><![CDATA[$F{marker_name}]]></variableExpression>
	</variable>
	<group name="DataTable">
		<groupExpression><![CDATA[$F{project_name}]]></groupExpression>
		<groupHeader>
			<band/>
		</groupHeader>
		<groupFooter>
			<band height="128">
				<crosstab>
					<reportElement mode="Opaque" x="1" y="5" width="801" height="119"/>
					<rowGroup name="sample_id" width="107" totalPosition="End">
						<bucket>
							<bucketExpression class="java.lang.String"><![CDATA[$F{sample_id}]]></bucketExpression>
						</bucket>
						<crosstabRowHeader>
							<cellContents backcolor="#F0F8FF" mode="Opaque">
								<box>
									<pen lineWidth="0.5" lineStyle="Solid" lineColor="#000000"/>
								</box>
								<textField isBlankWhenNull="true" hyperlinkType="None">
									<reportElement style="Crosstab Data Text" x="0" y="0" width="107" height="15"/>
									<textElement verticalAlignment="Middle">
										<font fontName="Arial" isBold="false" pdfFontName="arial.ttf" pdfEncoding="Identity-H"/>
									</textElement>
									<textFieldExpression class="java.lang.String"><![CDATA[$V{sample_id}]]></textFieldExpression>
								</textField>
							</cellContents>
						</crosstabRowHeader>
						<crosstabTotalRowHeader>
							<cellContents backcolor="#BFE1FF" mode="Opaque">
								<box>
									<pen lineWidth="0.5" lineStyle="Solid" lineColor="#000000"/>
								</box>
								<textField hyperlinkType="None">
									<reportElement style="Crosstab Data Text" x="0" y="0" width="107" height="34"/>
									<textElement verticalAlignment="Middle">
										<font fontName="Arial" isItalic="false" pdfFontName="arial.ttf" pdfEncoding="Identity-H"/>
									</textElement>
									<textFieldExpression class="java.lang.String"><![CDATA[$R{r012.total_sequences_per_marker}]]></textFieldExpression>
								</textField>
							</cellContents>
						</crosstabTotalRowHeader>
					</rowGroup>
					<columnGroup name="marker_name" height="73" totalPosition="End">
						<bucket>
							<bucketExpression class="java.lang.String"><![CDATA[$F{marker_name}]]></bucketExpression>
						</bucket>
						<crosstabColumnHeader>
							<cellContents backcolor="#F0F8FF" mode="Opaque">
								<box>
									<pen lineWidth="0.5" lineStyle="Solid" lineColor="#000000"/>
								</box>
								<textField hyperlinkType="None">
									<reportElement style="Crosstab Data Text" x="0" y="0" width="20" height="67"/>
									<textElement textAlignment="Left" verticalAlignment="Middle" rotation="Left">
										<font fontName="Arial" pdfFontName="arial.ttf" pdfEncoding="Identity-H" isPdfEmbedded="true"/>
									</textElement>
									<textFieldExpression class="java.lang.String"><![CDATA[" " + $V{marker_name}]]></textFieldExpression>
								</textField>
							</cellContents>
						</crosstabColumnHeader>
						<crosstabTotalColumnHeader>
							<cellContents backcolor="#BFE1FF" mode="Opaque">
								<box>
									<pen lineWidth="0.5" lineStyle="Solid" lineColor="#000000"/>
								</box>
								<textField hyperlinkType="None">
									<reportElement style="Crosstab Data Text" x="0" y="0" width="57" height="73"/>
									<textElement verticalAlignment="Middle">
										<font fontName="Arial" pdfFontName="arial.ttf" pdfEncoding="Identity-H"/>
									</textElement>
									<textFieldExpression class="java.lang.String"><![CDATA[$R{r012.total_sequences_per_sample}]]></textFieldExpression>
								</textField>
							</cellContents>
						</crosstabTotalColumnHeader>
					</columnGroup>
					<measure name="sequence_idMeasure" class="java.lang.Integer" calculation="Count">
						<measureExpression><![CDATA[$F{sequence_id}]]></measureExpression>
					</measure>
					<crosstabCell width="20" height="16">
						<cellContents>
							<box>
								<pen lineWidth="0.5" lineStyle="Solid" lineColor="#000000"/>
							</box>
							<textField hyperlinkType="None">
								<reportElement style="Crosstab Data Text" x="0" y="0" width="20" height="15"/>
								<textElement verticalAlignment="Middle">
									<font fontName="Arial" pdfFontName="arial.ttf" pdfEncoding="Identity-H"/>
								</textElement>
								<textFieldExpression class="java.lang.Integer"><![CDATA[$V{sequence_idMeasure}]]></textFieldExpression>
							</textField>
						</cellContents>
					</crosstabCell>
					<crosstabCell width="20" height="34" rowTotalGroup="sample_id">
						<cellContents backcolor="#BFE1FF" mode="Opaque">
							<box>
								<pen lineWidth="0.5" lineStyle="Solid" lineColor="#000000"/>
							</box>
							<textField hyperlinkType="None">
								<reportElement style="Crosstab Data Text" x="0" y="0" width="20" height="34"/>
								<textElement verticalAlignment="Middle">
									<font fontName="Arial" pdfFontName="arial.ttf" pdfEncoding="Identity-H"/>
								</textElement>
								<textFieldExpression class="java.lang.Integer"><![CDATA[$V{sequence_idMeasure}]]></textFieldExpression>
							</textField>
						</cellContents>
					</crosstabCell>
					<crosstabCell width="60" height="16" columnTotalGroup="marker_name">
						<cellContents backcolor="#BFE1FF" mode="Opaque">
							<box>
								<pen lineWidth="0.5" lineStyle="Solid" lineColor="#000000"/>
							</box>
							<textField hyperlinkType="None">
								<reportElement style="Crosstab Data Text" x="0" y="0" width="60" height="15"/>
								<textElement verticalAlignment="Middle">
									<font fontName="Arial" pdfFontName="arial.ttf" pdfEncoding="Identity-H"/>
								</textElement>
								<textFieldExpression class="java.lang.Integer"><![CDATA[$V{sequence_idMeasure}]]></textFieldExpression>
							</textField>
						</cellContents>
					</crosstabCell>
					<crosstabCell width="60" height="34" rowTotalGroup="sample_id" columnTotalGroup="marker_name">
						<cellContents backcolor="#BFE1FF" mode="Opaque">
							<box>
								<pen lineWidth="0.5" lineStyle="Solid" lineColor="#000000"/>
							</box>
							<textField hyperlinkType="None">
								<reportElement style="Crosstab Data Text" x="0" y="0" width="60" height="34" forecolor="#3300CC"/>
								<textElement verticalAlignment="Middle">
									<font fontName="Arial" size="14" isBold="true" pdfFontName="arial.ttf" pdfEncoding="Identity-H"/>
								</textElement>
								<textFieldExpression class="java.lang.Integer"><![CDATA[$V{sequence_idMeasure}]]></textFieldExpression>
							</textField>
						</cellContents>
					</crosstabCell>
				</crosstab>
				<textField hyperlinkType="None">
					<reportElement x="3" y="56" width="105" height="20"/>
					<textElement textAlignment="Center" verticalAlignment="Middle">
						<font fontName="Arial" isBold="true" pdfFontName="arial.ttf" pdfEncoding="Identity-H"/>
					</textElement>
					<textFieldExpression class="java.lang.String"><![CDATA[$R{r012.dna_id}]]></textFieldExpression>
				</textField>
				<textField hyperlinkType="None">
					<reportElement x="84" y="5" width="22" height="71"/>
					<textElement textAlignment="Center" verticalAlignment="Middle" rotation="Left">
						<font fontName="Arial" isBold="true" pdfFontName="arial.ttf" pdfEncoding="Identity-H"/>
					</textElement>
					<textFieldExpression class="java.lang.String"><![CDATA[$R{r012.marker}]]></textFieldExpression>
				</textField>
				<textField evaluationTime="Report" pattern="" isBlankWhenNull="false" hyperlinkType="None">
					<reportElement isPrintRepeatedValues="false" x="0" y="26" width="100" height="20"/>
					<textElement textAlignment="Center">
						<font fontName="Arial" size="12" isBold="true" pdfFontName="arial.ttf" pdfEncoding="Identity-H" isPdfEmbedded="true"/>
					</textElement>
					<textFieldExpression class="java.lang.String"><![CDATA[$V{dna_total}.toString() + " / " + $V{marker_total}.toString()]]></textFieldExpression>
				</textField>
			</band>
		</groupFooter>
	</group>
	<background>
		<band/>
	</background>
	<title>
		<band height="66">
			<image hyperlinkType="None">
				<reportElement x="0" y="0" width="60" height="60"/>
				<imageExpression class="java.lang.String"><![CDATA["images/logo.png"]]></imageExpression>
			</image>
			<textField isBlankWhenNull="false" hyperlinkType="None">
				<reportElement key="textField-2" x="30" y="12" width="772" height="25" forecolor="#000000"/>
				<box>
					<topPen lineWidth="0.0" lineStyle="Solid" lineColor="#000000"/>
					<leftPen lineWidth="0.0" lineStyle="Solid" lineColor="#000000"/>
					<bottomPen lineWidth="0.0" lineStyle="Solid" lineColor="#000000"/>
					<rightPen lineWidth="0.0" lineStyle="Solid" lineColor="#000000"/>
				</box>
				<textElement textAlignment="Center">
					<font fontName="Arial" size="18" isBold="true" pdfFontName="arial.ttf" pdfEncoding="Identity-H" isPdfEmbedded="true"/>
				</textElement>
				<textFieldExpression class="java.lang.String"><![CDATA[$R{r000.lab_name}]]></textFieldExpression>
			</textField>
			<textField isBlankWhenNull="false" hyperlinkType="None">
				<reportElement key="textField-2" x="30" y="38" width="772" height="25" forecolor="#003399"/>
				<box>
					<topPen lineWidth="0.0" lineStyle="Solid" lineColor="#000000"/>
					<leftPen lineWidth="0.0" lineStyle="Solid" lineColor="#000000"/>
					<bottomPen lineWidth="0.0" lineStyle="Solid" lineColor="#000000"/>
					<rightPen lineWidth="0.0" lineStyle="Solid" lineColor="#000000"/>
				</box>
				<textElement textAlignment="Center" verticalAlignment="Middle">
					<font fontName="Arial" size="20" isBold="true" pdfFontName="arial.ttf" pdfEncoding="Identity-H" isPdfEmbedded="true"/>
				</textElement>
				<textFieldExpression class="java.lang.String"><![CDATA[$R{r012.report_title} + ": " + $F{project_name}]]></textFieldExpression>
			</textField>
		</band>
	</title>
	<pageHeader>
		<band/>
	</pageHeader>
	<columnHeader>
		<band height="6">
			<frame>
				<reportElement mode="Opaque" x="1" y="1" width="801" height="1" backcolor="#666666"/>
			</frame>
		</band>
	</columnHeader>
	<detail>
		<band/>
	</detail>
	<columnFooter>
		<band/>
	</columnFooter>
	<pageFooter>
		<band height="26">
			<textField pattern="" isBlankWhenNull="false" hyperlinkType="None">
				<reportElement key="textField" x="1" y="6" width="209" height="19" forecolor="#000000" backcolor="#FFFFFF"/>
				<box>
					<topPen lineWidth="0.0" lineStyle="Solid" lineColor="#000000"/>
					<leftPen lineWidth="0.0" lineStyle="Solid" lineColor="#000000"/>
					<bottomPen lineWidth="0.0" lineStyle="Solid" lineColor="#000000"/>
					<rightPen lineWidth="0.0" lineStyle="Solid" lineColor="#000000"/>
				</box>
				<textElement>
					<font fontName="Arial" size="10" pdfFontName="arial.ttf" pdfEncoding="Identity-H"/>
				</textElement>
				<textFieldExpression class="java.util.Date"><![CDATA[new Date()]]></textFieldExpression>
			</textField>
			<line>
				<reportElement x="0" y="2" width="802" height="1" forecolor="#666666"/>
			</line>
			<textField evaluationTime="Report" pattern="" isBlankWhenNull="false" hyperlinkType="None">
				<reportElement key="textField" x="781" y="6" width="20" height="19" forecolor="#000000" backcolor="#FFFFFF"/>
				<box>
					<topPen lineWidth="0.0" lineStyle="Solid" lineColor="#000000"/>
					<leftPen lineWidth="0.0" lineStyle="Solid" lineColor="#000000"/>
					<bottomPen lineWidth="0.0" lineStyle="Solid" lineColor="#000000"/>
					<rightPen lineWidth="0.0" lineStyle="Solid" lineColor="#000000"/>
				</box>
				<textElement textAlignment="Left">
					<font fontName="Arial" size="10" pdfFontName="arial.ttf" pdfEncoding="Identity-H"/>
				</textElement>
				<textFieldExpression class="java.lang.String"><![CDATA[$V{PAGE_NUMBER}.toString()]]></textFieldExpression>
			</textField>
			<textField pattern="" isBlankWhenNull="false" hyperlinkType="None">
				<reportElement key="textField" x="620" y="6" width="158" height="19" forecolor="#000000" backcolor="#FFFFFF"/>
				<box>
					<topPen lineWidth="0.0" lineStyle="Solid" lineColor="#000000"/>
					<leftPen lineWidth="0.0" lineStyle="Solid" lineColor="#000000"/>
					<bottomPen lineWidth="0.0" lineStyle="Solid" lineColor="#000000"/>
					<rightPen lineWidth="0.0" lineStyle="Solid" lineColor="#000000"/>
				</box>
				<textElement textAlignment="Right">
					<font fontName="Arial" size="10" pdfFontName="arial.ttf" pdfEncoding="Identity-H"/>
				</textElement>
				<textFieldExpression class="java.lang.String"><![CDATA[$R{r000.page} + " " + $V{PAGE_NUMBER}.toString() + " " + $R{r000.of} + " "]]></textFieldExpression>
			</textField>
		</band>
	</pageFooter>
	<summary>
		<band height="1"/>
	</summary>
</jasperReport>
