# Supplementary material for: MolabIS - An integrated information system for storing and managing molecular genetics data
Source: BMC Bioinformatics. 2011 Oct 31;12:425. doi: 10.1186/1471-2105-12-425 (PMC3268772; doi:10.1186/1471-2105-12-425)
Supplement: Additional file 1 — Source code of MolabIS. The source code of MolabIS is provided as a Zip file. [file 1471-2105-12-425-S1.ZIP › molab/reports/images/CVS/Entries]

/logo.png/1.2/Tue Aug 11 12:28:48 2009/-kb/
/no.png/1.1/Tue Aug 11 12:28:48 2009/-kb/
/yes.png/1.1/Tue Aug 11 12:28:48 2009/-kb/
D
