# Supplementary material for: MolabIS - An integrated information system for storing and managing molecular genetics data
Source: BMC Bioinformatics. 2011 Oct 31;12:425. doi: 10.1186/1471-2105-12-425 (PMC3268772; doi:10.1186/1471-2105-12-425)
Supplement: Additional file 1 — Source code of MolabIS. The source code of MolabIS is provided as a Zip file. [file 1471-2105-12-425-S1.ZIP › molab/reports/lab_data_summary_subreport6.jrxml]

<?xml version="1.0" encoding="UTF-8"?>
<jasperReport xmlns="http://jasperreports.sourceforge.net/jasperreports" xmlns:xsi="http://www.w3.org/2001/XMLSchema-instance" xsi:schemaLocation="http://jasperreports.sourceforge.net/jasperreports http://jasperreports.sourceforge.net/xsd/jasperreport.xsd" name="lab_data_summary_subreport6" pageWidth="555" pageHeight="802" columnWidth="535" leftMargin="0" rightMargin="0" topMargin="0" bottomMargin="0" resourceBundle="Molabis">
	<queryString>
		<![CDATA[select count(*) as no_dna from samples s left join codes c on (s.db_material_type = c.db_code)  where c.class='MATERIAL_TYPE' and ext_code ='DNA']]>
	</queryString>
	<field name="no_dna" class="java.lang.Long">
		<fieldDescription><![CDATA[]]></fieldDescription>
	</field>
	<variable name="total" class="java.lang.Long">
		<variableExpression><![CDATA[$F{no_dna}]]></variableExpression>
	</variable>
	<background>
		<band/>
	</background>
	<title>
		<band/>
	</title>
	<pageHeader>
		<band height="22">
			<textField evaluationTime="Report" pattern="#,##0" isBlankWhenNull="true" hyperlinkType="None">
				<reportElement isPrintRepeatedValues="false" x="178" y="0" width="102" height="20" forecolor="#663300"/>
				<textElement textAlignment="Right" verticalAlignment="Middle">
					<font size="12" isBold="false" pdfFontName="arial.ttf"/>
				</textElement>
				<textFieldExpression class="java.lang.Long"><![CDATA[$V{total}]]></textFieldExpression>
			</textField>
			<textField hyperlinkType="None">
				<reportElement x="27" y="0" width="149" height="20"/>
				<textElement verticalAlignment="Middle">
					<font fontName="Arial" size="12"/>
				</textElement>
				<textFieldExpression class="java.lang.String"><![CDATA[$R{r014.no_dna}+": "]]></textFieldExpression>
			</textField>
			<rectangle>
				<reportElement x="18" y="9" width="3" height="3" backcolor="#999999"/>
			</rectangle>
		</band>
	</pageHeader>
	<columnHeader>
		<band/>
	</columnHeader>
	<detail>
		<band/>
	</detail>
	<columnFooter>
		<band/>
	</columnFooter>
	<pageFooter>
		<band/>
	</pageFooter>
	<summary>
		<band/>
	</summary>
</jasperReport>
