# Supplementary material for: MolabIS - An integrated information system for storing and managing molecular genetics data
Source: BMC Bioinformatics. 2011 Oct 31;12:425. doi: 10.1186/1471-2105-12-425 (PMC3268772; doi:10.1186/1471-2105-12-425)
Supplement: Additional file 1 — Source code of MolabIS. The source code of MolabIS is provided as a Zip file. [file 1471-2105-12-425-S1.ZIP › molab/reports/list_of_projects.jrxml]

<?xml version="1.0" encoding="UTF-8"?>
<jasperReport xmlns="http://jasperreports.sourceforge.net/jasperreports" xmlns:xsi="http://www.w3.org/2001/XMLSchema-instance" xsi:schemaLocation="http://jasperreports.sourceforge.net/jasperreports http://jasperreports.sourceforge.net/xsd/jasperreport.xsd" name="list_of_projects" pageWidth="595" pageHeight="842" whenNoDataType="BlankPage" columnWidth="555" leftMargin="20" rightMargin="20" topMargin="20" bottomMargin="20" resourceBundle="Molabis" whenResourceMissingType="Empty">
	<property name="r001.title" value="Hello World"/>
	<queryString>
		<![CDATA[SELECT
project_id, project_name, description, keyword, begin_dt, finish_dt,  comment
FROM projects]]>
	</queryString>
	<field name="project_id" class="java.lang.Integer">
		<fieldDescription><![CDATA[]]></fieldDescription>
	</field>
	<field name="project_name" class="java.lang.String">
		<fieldDescription><![CDATA[]]></fieldDescription>
	</field>
	<field name="description" class="java.lang.String">
		<fieldDescription><![CDATA[]]></fieldDescription>
	</field>
	<field name="keyword" class="java.lang.String">
		<fieldDescription><![CDATA[]]></fieldDescription>
	</field>
	<field name="begin_dt" class="java.sql.Date">
		<fieldDescription><![CDATA[]]></fieldDescription>
	</field>
	<field name="finish_dt" class="java.sql.Date">
		<fieldDescription><![CDATA[]]></fieldDescription>
	</field>
	<field name="comment" class="java.lang.String">
		<fieldDescription><![CDATA[]]></fieldDescription>
	</field>
	<variable name="no" class="java.lang.Integer" calculation="Count">
		<variableExpression><![CDATA[$F{project_name}]]></variableExpression>
	</variable>
	<background>
		<band/>
	</background>
	<title>
		<band height="68">
			<image hyperlinkType="None">
				<reportElement x="0" y="0" width="60" height="60"/>
				<imageExpression class="java.lang.String"><![CDATA["images/logo.png"]]></imageExpression>
			</image>
			<textField isBlankWhenNull="false" hyperlinkType="None">
				<reportElement key="textField-2" x="30" y="38" width="525" height="25" forecolor="#003399"/>
				<box>
					<topPen lineWidth="0.0" lineStyle="Solid" lineColor="#000000"/>
					<leftPen lineWidth="0.0" lineStyle="Solid" lineColor="#000000"/>
					<bottomPen lineWidth="0.0" lineStyle="Solid" lineColor="#000000"/>
					<rightPen lineWidth="0.0" lineStyle="Solid" lineColor="#000000"/>
				</box>
				<textElement textAlignment="Center" verticalAlignment="Middle">
					<font fontName="Arial" size="20" isBold="true" pdfFontName="arial.ttf" pdfEncoding="Identity-H" isPdfEmbedded="true"/>
				</textElement>
				<textFieldExpression class="java.lang.String"><![CDATA[$R{r001.title}]]></textFieldExpression>
			</textField>
			<textField isBlankWhenNull="false" hyperlinkType="None">
				<reportElement key="textField-2" x="30" y="13" width="524" height="25" forecolor="#000000"/>
				<box>
					<topPen lineWidth="0.0" lineStyle="Solid" lineColor="#000000"/>
					<leftPen lineWidth="0.0" lineStyle="Solid" lineColor="#000000"/>
					<bottomPen lineWidth="0.0" lineStyle="Solid" lineColor="#000000"/>
					<rightPen lineWidth="0.0" lineStyle="Solid" lineColor="#000000"/>
				</box>
				<textElement textAlignment="Center">
					<font fontName="Arial" size="18" isBold="true" isStrikeThrough="false" pdfFontName="arial.ttf" pdfEncoding="Identity-H" isPdfEmbedded="true"/>
				</textElement>
				<textFieldExpression class="java.lang.String"><![CDATA[$R{r000.lab_name}]]></textFieldExpression>
			</textField>
		</band>
	</title>
	<pageHeader>
		<band/>
	</pageHeader>
	<columnHeader>
		<band height="19">
			<rectangle>
				<reportElement mode="Opaque" x="1" y="0" width="554" height="18" forecolor="#666666" backcolor="#666666"/>
			</rectangle>
			<line>
				<reportElement x="25" y="2" width="1" height="14" forecolor="#CCCCCC"/>
			</line>
			<line>
				<reportElement x="148" y="2" width="1" height="14" forecolor="#CCCCCC"/>
			</line>
			<line>
				<reportElement x="203" y="2" width="1" height="14" forecolor="#CCCCCC"/>
			</line>
			<line>
				<reportElement x="259" y="2" width="1" height="14" forecolor="#CCCCCC"/>
			</line>
			<line>
				<reportElement x="316" y="2" width="1" height="14" forecolor="#CCCCCC"/>
			</line>
			<textField hyperlinkType="None">
				<reportElement x="4" y="1" width="22" height="18" forecolor="#FFFFFF"/>
				<textElement textAlignment="Center" verticalAlignment="Middle">
					<font fontName="Arial" isBold="true" pdfFontName="arial.ttf" pdfEncoding="Identity-H"/>
				</textElement>
				<textFieldExpression class="java.lang.String"><![CDATA[$R{r000.no}]]></textFieldExpression>
			</textField>
			<textField hyperlinkType="None">
				<reportElement x="30" y="1" width="118" height="18" forecolor="#FFFFFF"/>
				<textElement textAlignment="Center" verticalAlignment="Middle">
					<font fontName="Arial" isBold="true" pdfFontName="arial.ttf" pdfEncoding="Identity-H"/>
				</textElement>
				<textFieldExpression class="java.lang.String"><![CDATA[$R{r001.project_name}]]></textFieldExpression>
			</textField>
			<textField hyperlinkType="None">
				<reportElement x="150" y="1" width="52" height="18" forecolor="#FFFFFF"/>
				<textElement textAlignment="Center" verticalAlignment="Middle">
					<font fontName="Arial" isBold="true" pdfFontName="arial.ttf" pdfEncoding="Identity-H"/>
				</textElement>
				<textFieldExpression class="java.lang.String"><![CDATA[$R{r001.keyword}]]></textFieldExpression>
			</textField>
			<textField hyperlinkType="None">
				<reportElement x="317" y="1" width="237" height="18" forecolor="#FFFFFF"/>
				<textElement textAlignment="Center" verticalAlignment="Middle">
					<font fontName="Arial" isBold="true" pdfFontName="arial.ttf" pdfEncoding="Identity-H"/>
				</textElement>
				<textFieldExpression class="java.lang.String"><![CDATA[$R{r001.description}]]></textFieldExpression>
			</textField>
			<textField hyperlinkType="None">
				<reportElement x="204" y="1" width="55" height="18" forecolor="#FFFFFF"/>
				<textElement textAlignment="Center" verticalAlignment="Middle">
					<font fontName="Arial" isBold="true" pdfFontName="arial.ttf" pdfEncoding="Identity-H"/>
				</textElement>
				<textFieldExpression class="java.lang.String"><![CDATA[$R{r001.begin_dt}]]></textFieldExpression>
			</textField>
			<textField hyperlinkType="None">
				<reportElement x="260" y="1" width="55" height="18" forecolor="#FFFFFF"/>
				<textElement textAlignment="Center" verticalAlignment="Middle">
					<font fontName="Arial" isBold="true" pdfFontName="arial.ttf" pdfEncoding="Identity-H"/>
				</textElement>
				<textFieldExpression class="java.lang.String"><![CDATA[$R{r001.finish_dt}]]></textFieldExpression>
			</textField>
		</band>
	</columnHeader>
	<detail>
		<band height="20">
			<textField hyperlinkType="None">
				<reportElement x="30" y="0" width="118" height="18"/>
				<textElement verticalAlignment="Middle">
					<font fontName="Arial" size="10" pdfFontName="arial.ttf" pdfEncoding="Identity-H"/>
				</textElement>
				<textFieldExpression class="java.lang.String"><![CDATA[$F{project_name}]]></textFieldExpression>
			</textField>
			<textField isBlankWhenNull="true" hyperlinkType="None">
				<reportElement x="320" y="0" width="230" height="18"/>
				<textElement verticalAlignment="Middle">
					<font fontName="Arial" size="10" pdfFontName="arial.ttf" pdfEncoding="Identity-H"/>
				</textElement>
				<textFieldExpression class="java.lang.String"><![CDATA[$F{description}]]></textFieldExpression>
			</textField>
			<textField isBlankWhenNull="true" hyperlinkType="None">
				<reportElement x="150" y="0" width="52" height="18"/>
				<textElement textAlignment="Center" verticalAlignment="Middle">
					<font fontName="Arial" size="10" pdfFontName="arial.ttf" pdfEncoding="Identity-H"/>
				</textElement>
				<textFieldExpression class="java.lang.String"><![CDATA[$F{keyword}]]></textFieldExpression>
			</textField>
			<textField pattern="dd-mm-yyyy" isBlankWhenNull="true" hyperlinkType="None">
				<reportElement x="204" y="0" width="55" height="18"/>
				<textElement textAlignment="Center" verticalAlignment="Middle">
					<font fontName="Arial" size="10" pdfFontName="arial.ttf" pdfEncoding="Identity-H"/>
				</textElement>
				<textFieldExpression class="java.util.Date"><![CDATA[$F{begin_dt}]]></textFieldExpression>
			</textField>
			<textField pattern="dd-mm-yyyy" isBlankWhenNull="true" hyperlinkType="None">
				<reportElement x="260" y="0" width="55" height="18"/>
				<textElement textAlignment="Center" verticalAlignment="Middle">
					<font fontName="Arial" size="10" pdfFontName="arial.ttf" pdfEncoding="Identity-H"/>
				</textElement>
				<textFieldExpression class="java.util.Date"><![CDATA[$F{finish_dt}]]></textFieldExpression>
			</textField>
			<line>
				<reportElement x="25" y="2" width="1" height="14" forecolor="#CCCCCC"/>
			</line>
			<line>
				<reportElement x="148" y="2" width="1" height="14" forecolor="#CCCCCC"/>
				<graphicElement>
					<pen lineStyle="Dotted"/>
				</graphicElement>
			</line>
			<line>
				<reportElement x="203" y="2" width="1" height="14" forecolor="#CCCCCC"/>
				<graphicElement>
					<pen lineStyle="Dotted"/>
				</graphicElement>
			</line>
			<line>
				<reportElement x="259" y="2" width="1" height="14" forecolor="#CCCCCC"/>
				<graphicElement>
					<pen lineStyle="Dotted"/>
				</graphicElement>
			</line>
			<line>
				<reportElement x="316" y="2" width="1" height="14" forecolor="#CCCCCC"/>
				<graphicElement>
					<pen lineStyle="Dotted"/>
				</graphicElement>
			</line>
			<line>
				<reportElement x="1" y="-1" width="1" height="20" forecolor="#666666"/>
			</line>
			<line>
				<reportElement x="554" y="-1" width="1" height="20" forecolor="#666666"/>
			</line>
			<line>
				<reportElement x="1" y="18" width="554" height="1" forecolor="#666666"/>
				<graphicElement>
					<pen lineStyle="Solid" lineColor="#CCCCCC"/>
				</graphicElement>
			</line>
			<textField hyperlinkType="None">
				<reportElement x="5" y="0" width="20" height="18"/>
				<textElement textAlignment="Center" verticalAlignment="Middle">
					<font fontName="Arial" pdfFontName="arial.ttf" pdfEncoding="Identity-H"/>
				</textElement>
				<textFieldExpression class="java.lang.Integer"><![CDATA[$V{no}]]></textFieldExpression>
			</textField>
		</band>
	</detail>
	<columnFooter>
		<band/>
	</columnFooter>
	<pageFooter>
		<band height="26">
			<line>
				<reportElement x="1" y="2" width="554" height="1" forecolor="#003399" backcolor="#FFFFFF"/>
			</line>
			<textField pattern="" isBlankWhenNull="false" hyperlinkType="None">
				<reportElement key="textField" x="1" y="6" width="209" height="19" forecolor="#000000" backcolor="#FFFFFF"/>
				<box>
					<topPen lineWidth="0.0" lineStyle="Solid" lineColor="#000000"/>
					<leftPen lineWidth="0.0" lineStyle="Solid" lineColor="#000000"/>
					<bottomPen lineWidth="0.0" lineStyle="Solid" lineColor="#000000"/>
					<rightPen lineWidth="0.0" lineStyle="Solid" lineColor="#000000"/>
				</box>
				<textElement>
					<font fontName="Arial" size="10" pdfFontName="arial.ttf" pdfEncoding="Identity-H"/>
				</textElement>
				<textFieldExpression class="java.util.Date"><![CDATA[new Date()]]></textFieldExpression>
			</textField>
			<textField pattern="" isBlankWhenNull="false" hyperlinkType="None">
				<reportElement key="textField" x="375" y="6" width="158" height="19" forecolor="#000000" backcolor="#FFFFFF"/>
				<box>
					<topPen lineWidth="0.0" lineStyle="Solid" lineColor="#000000"/>
					<leftPen lineWidth="0.0" lineStyle="Solid" lineColor="#000000"/>
					<bottomPen lineWidth="0.0" lineStyle="Solid" lineColor="#000000"/>
					<rightPen lineWidth="0.0" lineStyle="Solid" lineColor="#000000"/>
				</box>
				<textElement textAlignment="Right">
					<font fontName="Arial" size="10" pdfFontName="arial.ttf" pdfEncoding="Identity-H"/>
				</textElement>
				<textFieldExpression class="java.lang.String"><![CDATA[$R{r000.page} + " " + $V{PAGE_NUMBER}.toString() + " " + $R{r000.of} + " "]]></textFieldExpression>
			</textField>
			<textField evaluationTime="Report" pattern="" isBlankWhenNull="false" hyperlinkType="None">
				<reportElement key="textField" x="534" y="6" width="20" height="19" forecolor="#000000" backcolor="#FFFFFF"/>
				<box>
					<topPen lineWidth="0.0" lineStyle="Solid" lineColor="#000000"/>
					<leftPen lineWidth="0.0" lineStyle="Solid" lineColor="#000000"/>
					<bottomPen lineWidth="0.0" lineStyle="Solid" lineColor="#000000"/>
					<rightPen lineWidth="0.0" lineStyle="Solid" lineColor="#000000"/>
				</box>
				<textElement textAlignment="Left">
					<font fontName="Arial" size="10" pdfFontName="arial.ttf" pdfEncoding="Identity-H"/>
				</textElement>
				<textFieldExpression class="java.lang.String"><![CDATA[$V{PAGE_NUMBER}.toString()]]></textFieldExpression>
			</textField>
		</band>
	</pageFooter>
	<summary>
		<band/>
	</summary>
</jasperReport>
