# Supplementary material for: MolabIS - An integrated information system for storing and managing molecular genetics data
Source: BMC Bioinformatics. 2011 Oct 31;12:425. doi: 10.1186/1471-2105-12-425 (PMC3268772; doi:10.1186/1471-2105-12-425)
Supplement: Additional file 1 — Source code of MolabIS. The source code of MolabIS is provided as a Zip file. [file 1471-2105-12-425-S1.ZIP › molab/reports/samples_by_project.jrxml]

<?xml version="1.0" encoding="UTF-8"?>
<jasperReport xmlns="http://jasperreports.sourceforge.net/jasperreports" xmlns:xsi="http://www.w3.org/2001/XMLSchema-instance" xsi:schemaLocation="http://jasperreports.sourceforge.net/jasperreports http://jasperreports.sourceforge.net/xsd/jasperreport.xsd" name="samples by project" pageWidth="842" pageHeight="595" orientation="Landscape" whenNoDataType="BlankPage" columnWidth="535" leftMargin="20" rightMargin="20" topMargin="20" bottomMargin="20" resourceBundle="Molabis" whenResourceMissingType="Empty">
	<parameter name="filter_1_loop" class="java.lang.String"/>
	<queryString>
		<![CDATA[SELECT distinct 
  pj.project_name,
  s.ext_sample as ext_sample,
  c1.short_name as vessel_type,
  c2.short_name as material_type,
  c3.first_name as first_name,
  pt.protocol_name as protocol_name,
  s.production_dt as production_dt,
  s.storage_dt as storage_dt,
  sc.reused as resued,
  ss.no_units as volume,
  s1.storage_name as level1,
  s2.storage_name as level2,
  s3.storage_name as level3,
  s4.storage_name as level4,
  s5.storage_name as level5,
  s.comment as comment
FROM  projects pj, storage_samples ss, 
sample_collection sc, protocols pt, samples s 
  left join codes c1 on (s.db_vessel_type = c1.db_code)
  left join codes c2 on (s.db_material_type = c2.db_code)
  left join contacts c3 on (s.db_user = c3.db_contact),
  storage s5 
    inner join storage as s4 on (s5.parent_id = s4.storage_id)
    inner join storage as s3 on (s4.parent_id = s3.storage_id)
    inner join storage as s2 on (s3.parent_id = s2.storage_id)
    inner join storage as s1 on (s2.parent_id = s1.storage_id)
WHERE 
  s5.storage_id = ss.storage_id and
  ss.sample_id = s.sample_id and
  s.sample_id = sc.sample_id and
  sc.project_id = pj.project_id and
  s.protocol_id = pt.protocol_id and
  pj.project_id::text =$P{filter_1_loop}]]>
	</queryString>
	<field name="project_name" class="java.lang.String">
		<fieldDescription><![CDATA[]]></fieldDescription>
	</field>
	<field name="ext_sample" class="java.lang.String">
		<fieldDescription><![CDATA[]]></fieldDescription>
	</field>
	<field name="vessel_type" class="java.lang.String">
		<fieldDescription><![CDATA[]]></fieldDescription>
	</field>
	<field name="material_type" class="java.lang.String">
		<fieldDescription><![CDATA[]]></fieldDescription>
	</field>
	<field name="first_name" class="java.lang.String">
		<fieldDescription><![CDATA[]]></fieldDescription>
	</field>
	<field name="protocol_name" class="java.lang.String">
		<fieldDescription><![CDATA[]]></fieldDescription>
	</field>
	<field name="production_dt" class="java.sql.Date">
		<fieldDescription><![CDATA[]]></fieldDescription>
	</field>
	<field name="storage_dt" class="java.sql.Date">
		<fieldDescription><![CDATA[]]></fieldDescription>
	</field>
	<field name="resued" class="java.lang.String">
		<fieldDescription><![CDATA[]]></fieldDescription>
	</field>
	<field name="volume" class="java.lang.Integer">
		<fieldDescription><![CDATA[]]></fieldDescription>
	</field>
	<field name="level1" class="java.lang.String">
		<fieldDescription><![CDATA[]]></fieldDescription>
	</field>
	<field name="level2" class="java.lang.String">
		<fieldDescription><![CDATA[]]></fieldDescription>
	</field>
	<field name="level3" class="java.lang.String">
		<fieldDescription><![CDATA[]]></fieldDescription>
	</field>
	<field name="level4" class="java.lang.String">
		<fieldDescription><![CDATA[]]></fieldDescription>
	</field>
	<field name="level5" class="java.lang.String">
		<fieldDescription><![CDATA[]]></fieldDescription>
	</field>
	<field name="comment" class="java.lang.String">
		<fieldDescription><![CDATA[]]></fieldDescription>
	</field>
	<variable name="no" class="java.lang.Integer" calculation="Count">
		<variableExpression><![CDATA[$F{ext_sample}]]></variableExpression>
	</variable>
	<background>
		<band/>
	</background>
	<title>
		<band height="67">
			<image hyperlinkType="None">
				<reportElement x="0" y="0" width="60" height="60"/>
				<imageExpression class="java.lang.String"><![CDATA["images/logo.png"]]></imageExpression>
			</image>
			<textField isBlankWhenNull="false" hyperlinkType="None">
				<reportElement key="textField-2" x="30" y="12" width="772" height="25" forecolor="#000000"/>
				<box>
					<topPen lineWidth="0.0" lineStyle="Solid" lineColor="#000000"/>
					<leftPen lineWidth="0.0" lineStyle="Solid" lineColor="#000000"/>
					<bottomPen lineWidth="0.0" lineStyle="Solid" lineColor="#000000"/>
					<rightPen lineWidth="0.0" lineStyle="Solid" lineColor="#000000"/>
				</box>
				<textElement textAlignment="Center">
					<font fontName="Arial" size="18" isBold="true" pdfFontName="arial.ttf" pdfEncoding="Identity-H" isPdfEmbedded="true"/>
				</textElement>
				<textFieldExpression class="java.lang.String"><![CDATA[$R{r000.lab_name}]]></textFieldExpression>
			</textField>
			<textField isBlankWhenNull="false" hyperlinkType="None">
				<reportElement key="textField-2" x="30" y="38" width="772" height="28" forecolor="#003399"/>
				<box>
					<topPen lineWidth="0.0" lineStyle="Solid" lineColor="#000000"/>
					<leftPen lineWidth="0.0" lineStyle="Solid" lineColor="#000000"/>
					<bottomPen lineWidth="0.0" lineStyle="Solid" lineColor="#000000"/>
					<rightPen lineWidth="0.0" lineStyle="Solid" lineColor="#000000"/>
				</box>
				<textElement textAlignment="Center">
					<font fontName="Arial" size="20" isBold="true" pdfFontName="arial.ttf" pdfEncoding="Identity-H" isPdfEmbedded="true"/>
				</textElement>
				<textFieldExpression class="java.lang.String"><![CDATA[$R{r004.report_title} + ": " + $F{project_name}]]></textFieldExpression>
			</textField>
		</band>
	</title>
	<pageHeader>
		<band/>
	</pageHeader>
	<columnHeader>
		<band height="22">
			<frame>
				<reportElement mode="Opaque" x="1" y="1" width="801" height="20" backcolor="#666666"/>
				<textField hyperlinkType="None">
					<reportElement x="0" y="1" width="26" height="18" forecolor="#FFFFFF"/>
					<textElement textAlignment="Center" verticalAlignment="Middle">
						<font fontName="Arial" isBold="true" pdfFontName="arial.ttf" pdfEncoding="Identity-H"/>
					</textElement>
					<textFieldExpression class="java.lang.String"><![CDATA[$R{r000.no}]]></textFieldExpression>
				</textField>
				<line>
					<reportElement x="26" y="2" width="1" height="14" forecolor="#CCCCCC"/>
				</line>
				<textField hyperlinkType="None">
					<reportElement x="28" y="1" width="71" height="18" forecolor="#FFFFFF"/>
					<textElement textAlignment="Center" verticalAlignment="Middle">
						<font fontName="Arial" isBold="true" pdfFontName="arial.ttf" pdfEncoding="Identity-H"/>
					</textElement>
					<textFieldExpression class="java.lang.String"><![CDATA[$R{r004.sample_id}]]></textFieldExpression>
				</textField>
				<line>
					<reportElement x="99" y="2" width="1" height="14" forecolor="#CCCCCC"/>
				</line>
				<textField hyperlinkType="None">
					<reportElement x="101" y="1" width="71" height="18" forecolor="#FFFFFF"/>
					<textElement textAlignment="Center" verticalAlignment="Middle">
						<font fontName="Arial" isBold="true" pdfFontName="arial.ttf" pdfEncoding="Identity-H"/>
					</textElement>
					<textFieldExpression class="java.lang.String"><![CDATA[$R{r004.material_type}]]></textFieldExpression>
				</textField>
				<line>
					<reportElement x="172" y="2" width="1" height="14" forecolor="#CCCCCC"/>
				</line>
				<textField hyperlinkType="None">
					<reportElement x="173" y="1" width="55" height="18" forecolor="#FFFFFF"/>
					<textElement textAlignment="Center" verticalAlignment="Middle">
						<font fontName="Arial" isBold="true" pdfFontName="arial.ttf" pdfEncoding="Identity-H"/>
					</textElement>
					<textFieldExpression class="java.lang.String"><![CDATA[$R{r004.collector}]]></textFieldExpression>
				</textField>
				<line>
					<reportElement x="228" y="2" width="1" height="14" forecolor="#CCCCCC"/>
				</line>
				<textField hyperlinkType="None">
					<reportElement x="229" y="1" width="88" height="18" forecolor="#FFFFFF"/>
					<textElement textAlignment="Center" verticalAlignment="Middle">
						<font fontName="Arial" isBold="true" pdfFontName="arial.ttf" pdfEncoding="Identity-H"/>
					</textElement>
					<textFieldExpression class="java.lang.String"><![CDATA[$R{r004.protocol_name}]]></textFieldExpression>
				</textField>
				<line>
					<reportElement x="317" y="2" width="1" height="14" forecolor="#CCCCCC"/>
				</line>
				<textField hyperlinkType="None">
					<reportElement x="318" y="1" width="55" height="18" forecolor="#FFFFFF"/>
					<textElement textAlignment="Center" verticalAlignment="Middle">
						<font fontName="Arial" isBold="true" pdfFontName="arial.ttf" pdfEncoding="Identity-H"/>
					</textElement>
					<textFieldExpression class="java.lang.String"><![CDATA[$R{r004.production_dt}]]></textFieldExpression>
				</textField>
				<line>
					<reportElement x="373" y="2" width="1" height="14" forecolor="#CCCCCC"/>
				</line>
				<textField hyperlinkType="None">
					<reportElement x="374" y="1" width="55" height="18" forecolor="#FFFFFF"/>
					<textElement textAlignment="Center" verticalAlignment="Middle">
						<font fontName="Arial" isBold="true" pdfFontName="arial.ttf" pdfEncoding="Identity-H"/>
					</textElement>
					<textFieldExpression class="java.lang.String"><![CDATA[$R{r004.storage_dt}]]></textFieldExpression>
				</textField>
				<line>
					<reportElement x="429" y="2" width="1" height="14" forecolor="#CCCCCC"/>
				</line>
				<textField hyperlinkType="None">
					<reportElement x="430" y="1" width="41" height="18" forecolor="#FFFFFF"/>
					<textElement textAlignment="Center" verticalAlignment="Middle">
						<font fontName="Arial" isBold="true" pdfFontName="arial.ttf" pdfEncoding="Identity-H"/>
					</textElement>
					<textFieldExpression class="java.lang.String"><![CDATA[$R{r004.volume}]]></textFieldExpression>
				</textField>
				<line>
					<reportElement x="471" y="2" width="1" height="14" forecolor="#CCCCCC"/>
				</line>
				<textField hyperlinkType="None">
					<reportElement x="473" y="1" width="20" height="18" forecolor="#FFFFFF"/>
					<textElement textAlignment="Center" verticalAlignment="Middle">
						<font fontName="Arial" isBold="true" pdfFontName="arial.ttf" pdfEncoding="Identity-H"/>
					</textElement>
					<textFieldExpression class="java.lang.String"><![CDATA[$R{r004.reused}]]></textFieldExpression>
				</textField>
				<line>
					<reportElement x="494" y="2" width="1" height="14" forecolor="#CCCCCC"/>
				</line>
				<textField hyperlinkType="None">
					<reportElement x="496" y="1" width="60" height="18" forecolor="#FFFFFF"/>
					<textElement textAlignment="Center" verticalAlignment="Middle">
						<font fontName="Arial" isBold="true" pdfFontName="arial.ttf" pdfEncoding="Identity-H"/>
					</textElement>
					<textFieldExpression class="java.lang.String"><![CDATA[$R{r004.level1}]]></textFieldExpression>
				</textField>
				<line>
					<reportElement x="556" y="2" width="1" height="14" forecolor="#CCCCCC"/>
				</line>
				<textField hyperlinkType="None">
					<reportElement x="557" y="1" width="60" height="18" forecolor="#FFFFFF"/>
					<textElement textAlignment="Center" verticalAlignment="Middle">
						<font fontName="Arial" isBold="true" pdfFontName="arial.ttf" pdfEncoding="Identity-H"/>
					</textElement>
					<textFieldExpression class="java.lang.String"><![CDATA[$R{r004.level2}]]></textFieldExpression>
				</textField>
				<line>
					<reportElement x="617" y="2" width="1" height="14" forecolor="#CCCCCC"/>
				</line>
				<textField hyperlinkType="None">
					<reportElement x="618" y="1" width="60" height="18" forecolor="#FFFFFF"/>
					<textElement textAlignment="Center" verticalAlignment="Middle">
						<font fontName="Arial" isBold="true" pdfFontName="arial.ttf" pdfEncoding="Identity-H"/>
					</textElement>
					<textFieldExpression class="java.lang.String"><![CDATA[$R{r004.level3}]]></textFieldExpression>
				</textField>
				<line>
					<reportElement x="679" y="2" width="1" height="14" forecolor="#CCCCCC"/>
				</line>
				<line>
					<reportElement x="739" y="2" width="1" height="14" forecolor="#CCCCCC"/>
				</line>
				<textField hyperlinkType="None">
					<reportElement x="679" y="1" width="60" height="18" forecolor="#FFFFFF"/>
					<textElement textAlignment="Center" verticalAlignment="Middle">
						<font fontName="Arial" isBold="true" pdfFontName="arial.ttf" pdfEncoding="Identity-H"/>
					</textElement>
					<textFieldExpression class="java.lang.String"><![CDATA[$R{r004.level4}]]></textFieldExpression>
				</textField>
				<textField hyperlinkType="None">
					<reportElement x="740" y="1" width="60" height="18" forecolor="#FFFFFF"/>
					<textElement textAlignment="Center" verticalAlignment="Middle">
						<font fontName="Arial" isBold="true" pdfFontName="arial.ttf" pdfEncoding="Identity-H"/>
					</textElement>
					<textFieldExpression class="java.lang.String"><![CDATA[$R{r004.level5}]]></textFieldExpression>
				</textField>
			</frame>
		</band>
	</columnHeader>
	<detail>
		<band height="16">
			<line direction="BottomUp">
				<reportElement key="line" x="1" y="14" width="801" height="2" forecolor="#666666"/>
				<graphicElement>
					<pen lineStyle="Dotted" lineColor="#CCCCCC"/>
				</graphicElement>
			</line>
			<textField hyperlinkType="None">
				<reportElement x="1" y="0" width="26" height="15" forecolor="#000000"/>
				<textElement textAlignment="Center" verticalAlignment="Middle">
					<font fontName="Arial" size="9" isBold="false" pdfFontName="arial.ttf" pdfEncoding="Identity-H"/>
				</textElement>
				<textFieldExpression class="java.lang.Number"><![CDATA[$V{no}]]></textFieldExpression>
			</textField>
			<textField hyperlinkType="None">
				<reportElement x="30" y="0" width="70" height="15" forecolor="#000000"/>
				<textElement textAlignment="Center" verticalAlignment="Middle">
					<font fontName="Arial" size="9" isBold="false" pdfFontName="arial.ttf" pdfEncoding="Identity-H"/>
				</textElement>
				<textFieldExpression class="java.lang.String"><![CDATA[$F{ext_sample}]]></textFieldExpression>
			</textField>
			<textField hyperlinkType="None">
				<reportElement x="102" y="0" width="70" height="15" forecolor="#000000"/>
				<textElement textAlignment="Center" verticalAlignment="Middle">
					<font fontName="Arial" size="9" isBold="false" pdfFontName="arial.ttf" pdfEncoding="Identity-H"/>
				</textElement>
				<textFieldExpression class="java.lang.String"><![CDATA[$F{material_type}]]></textFieldExpression>
			</textField>
			<textField hyperlinkType="None">
				<reportElement x="174" y="0" width="55" height="15" forecolor="#000000"/>
				<textElement textAlignment="Center" verticalAlignment="Middle">
					<font fontName="Arial" size="9" isBold="false" pdfFontName="arial.ttf" pdfEncoding="Identity-H"/>
				</textElement>
				<textFieldExpression class="java.lang.String"><![CDATA[$F{first_name}]]></textFieldExpression>
			</textField>
			<textField hyperlinkType="None">
				<reportElement x="231" y="0" width="87" height="15" forecolor="#000000"/>
				<textElement textAlignment="Center" verticalAlignment="Middle">
					<font fontName="Arial" size="9" isBold="false" pdfFontName="arial.ttf" pdfEncoding="Identity-H"/>
				</textElement>
				<textFieldExpression class="java.lang.String"><![CDATA[$F{protocol_name}]]></textFieldExpression>
			</textField>
			<textField pattern="dd-MM-yyyy" hyperlinkType="None">
				<reportElement x="320" y="0" width="55" height="15" forecolor="#000000"/>
				<textElement textAlignment="Center" verticalAlignment="Middle">
					<font fontName="Arial" size="9" isBold="false" pdfFontName="arial.ttf" pdfEncoding="Identity-H"/>
				</textElement>
				<textFieldExpression class="java.util.Date"><![CDATA[$F{production_dt}]]></textFieldExpression>
			</textField>
			<textField pattern="dd-MM-yyyy" hyperlinkType="None">
				<reportElement x="375" y="0" width="55" height="15" forecolor="#000000"/>
				<textElement textAlignment="Center" verticalAlignment="Middle">
					<font fontName="Arial" size="9" isBold="false" pdfFontName="arial.ttf" pdfEncoding="Identity-H"/>
				</textElement>
				<textFieldExpression class="java.util.Date"><![CDATA[$F{storage_dt}]]></textFieldExpression>
			</textField>
			<textField pattern="" hyperlinkType="None">
				<reportElement x="431" y="0" width="41" height="15" forecolor="#000000"/>
				<textElement textAlignment="Center" verticalAlignment="Middle">
					<font fontName="Arial" size="9" isBold="false" pdfFontName="arial.ttf" pdfEncoding="Identity-H"/>
				</textElement>
				<textFieldExpression class="java.lang.Integer"><![CDATA[$F{volume}]]></textFieldExpression>
			</textField>
			<textField pattern="dd-mm-yyyy" hyperlinkType="None">
				<reportElement x="474" y="0" width="20" height="15" forecolor="#000000"/>
				<textElement textAlignment="Center" verticalAlignment="Middle">
					<font fontName="Arial" size="9" isBold="false" pdfFontName="arial.ttf" pdfEncoding="Identity-H"/>
				</textElement>
				<textFieldExpression class="java.lang.String"><![CDATA[$F{resued}]]></textFieldExpression>
			</textField>
			<textField pattern="dd-mm-yyyy" hyperlinkType="None">
				<reportElement x="497" y="0" width="60" height="15" forecolor="#000000"/>
				<textElement textAlignment="Center" verticalAlignment="Middle">
					<font fontName="Arial" size="9" isBold="false" pdfFontName="arial.ttf" pdfEncoding="Identity-H"/>
				</textElement>
				<textFieldExpression class="java.lang.String"><![CDATA[$F{level1}]]></textFieldExpression>
			</textField>
			<textField pattern="dd-mm-yyyy" hyperlinkType="None">
				<reportElement x="558" y="0" width="60" height="15" forecolor="#000000"/>
				<textElement textAlignment="Center" verticalAlignment="Middle">
					<font fontName="Arial" size="9" isBold="false" pdfFontName="arial.ttf" pdfEncoding="Identity-H"/>
				</textElement>
				<textFieldExpression class="java.lang.String"><![CDATA[$F{level2}]]></textFieldExpression>
			</textField>
			<textField pattern="dd-mm-yyyy" hyperlinkType="None">
				<reportElement x="619" y="0" width="60" height="15" forecolor="#000000"/>
				<textElement textAlignment="Center" verticalAlignment="Middle">
					<font fontName="Arial" size="9" isBold="false" pdfFontName="arial.ttf" pdfEncoding="Identity-H"/>
				</textElement>
				<textFieldExpression class="java.lang.String"><![CDATA[$F{level3}]]></textFieldExpression>
			</textField>
			<textField pattern="dd-mm-yyyy" hyperlinkType="None">
				<reportElement x="680" y="0" width="60" height="15" forecolor="#000000"/>
				<textElement textAlignment="Center" verticalAlignment="Middle">
					<font fontName="Arial" size="9" isBold="false" pdfFontName="arial.ttf" pdfEncoding="Identity-H"/>
				</textElement>
				<textFieldExpression class="java.lang.String"><![CDATA[$F{level4}]]></textFieldExpression>
			</textField>
			<textField pattern="dd-mm-yyyy" hyperlinkType="None">
				<reportElement x="741" y="0" width="60" height="15" forecolor="#000000"/>
				<textElement textAlignment="Center" verticalAlignment="Middle">
					<font fontName="Arial" size="9" isBold="false" pdfFontName="arial.ttf" pdfEncoding="Identity-H"/>
				</textElement>
				<textFieldExpression class="java.lang.String"><![CDATA[$F{level5}]]></textFieldExpression>
			</textField>
		</band>
	</detail>
	<columnFooter>
		<band/>
	</columnFooter>
	<pageFooter>
		<band height="26">
			<textField pattern="" isBlankWhenNull="false" hyperlinkType="None">
				<reportElement key="textField" x="1" y="6" width="209" height="19" forecolor="#000000" backcolor="#FFFFFF"/>
				<box>
					<topPen lineWidth="0.0" lineStyle="Solid" lineColor="#000000"/>
					<leftPen lineWidth="0.0" lineStyle="Solid" lineColor="#000000"/>
					<bottomPen lineWidth="0.0" lineStyle="Solid" lineColor="#000000"/>
					<rightPen lineWidth="0.0" lineStyle="Solid" lineColor="#000000"/>
				</box>
				<textElement>
					<font fontName="Arial" size="10" pdfFontName="arial.ttf" pdfEncoding="Identity-H"/>
				</textElement>
				<textFieldExpression class="java.util.Date"><![CDATA[new Date()]]></textFieldExpression>
			</textField>
			<line>
				<reportElement x="0" y="2" width="802" height="1" forecolor="#666666"/>
			</line>
			<textField pattern="" isBlankWhenNull="false" hyperlinkType="None">
				<reportElement key="textField" x="619" y="5" width="158" height="19" forecolor="#000000" backcolor="#FFFFFF"/>
				<box>
					<topPen lineWidth="0.0" lineStyle="Solid" lineColor="#000000"/>
					<leftPen lineWidth="0.0" lineStyle="Solid" lineColor="#000000"/>
					<bottomPen lineWidth="0.0" lineStyle="Solid" lineColor="#000000"/>
					<rightPen lineWidth="0.0" lineStyle="Solid" lineColor="#000000"/>
				</box>
				<textElement textAlignment="Right">
					<font fontName="Arial" size="10" pdfFontName="arial.ttf" pdfEncoding="Identity-H"/>
				</textElement>
				<textFieldExpression class="java.lang.String"><![CDATA[$R{r000.page} + " " + $V{PAGE_NUMBER}.toString() + " " + $R{r000.of} + " "]]></textFieldExpression>
			</textField>
			<textField evaluationTime="Report" pattern="" isBlankWhenNull="false" hyperlinkType="None">
				<reportElement key="textField" x="779" y="5" width="20" height="19" forecolor="#000000" backcolor="#FFFFFF"/>
				<box>
					<topPen lineWidth="0.0" lineStyle="Solid" lineColor="#000000"/>
					<leftPen lineWidth="0.0" lineStyle="Solid" lineColor="#000000"/>
					<bottomPen lineWidth="0.0" lineStyle="Solid" lineColor="#000000"/>
					<rightPen lineWidth="0.0" lineStyle="Solid" lineColor="#000000"/>
				</box>
				<textElement textAlignment="Left">
					<font fontName="Arial" size="10" pdfFontName="arial.ttf" pdfEncoding="Identity-H"/>
				</textElement>
				<textFieldExpression class="java.lang.String"><![CDATA[$V{PAGE_NUMBER}.toString()]]></textFieldExpression>
			</textField>
		</band>
	</pageFooter>
	<summary>
		<band height="38">
			<textField hyperlinkType="None">
				<reportElement x="28" y="18" width="146" height="18" forecolor="#003366"/>
				<textElement textAlignment="Right" verticalAlignment="Middle">
					<font fontName="Arial" size="12" isBold="true" pdfFontName="arial.ttf" pdfEncoding="Identity-H"/>
				</textElement>
				<textFieldExpression class="java.lang.String"><![CDATA[$R{r004.sample_total} + " :"]]></textFieldExpression>
			</textField>
			<textField hyperlinkType="None">
				<reportElement x="177" y="19" width="55" height="18" forecolor="#000000"/>
				<textElement textAlignment="Left" verticalAlignment="Middle">
					<font fontName="Arial" size="12" isBold="true" pdfFontName="arial.ttf" pdfEncoding="Identity-H"/>
				</textElement>
				<textFieldExpression class="java.lang.Integer"><![CDATA[$V{no}]]></textFieldExpression>
			</textField>
			<line>
				<reportElement x="0" y="6" width="801" height="1"/>
			</line>
		</band>
	</summary>
</jasperReport>
