# Supplementary material for: MolabIS - An integrated information system for storing and managing molecular genetics data
Source: BMC Bioinformatics. 2011 Oct 31;12:425. doi: 10.1186/1471-2105-12-425 (PMC3268772; doi:10.1186/1471-2105-12-425)
Supplement: Additional file 1 — Source code of MolabIS. The source code of MolabIS is provided as a Zip file. [file 1471-2105-12-425-S1.ZIP › molab/reports/Molabis_en.properties]

# Common labels for all reports
r000.lab_name=Institute of Farm Animal Genetics (FLI), Mariensee
r000.no=#
r000.page=Page
r000.of=of

# Locale for list_of_projects.jrxml
r001.title=List of projects in the lab
r001.project_name=Project name
r001.keyword=Keyword
r001.description=Description
r001.begin_dt=From
r001.finish_dt=To
r001.comment=Comments

# Locale for list_of_contacts.jrxml
r002.report_title=List of users in the lab
r002.title=Title
r002.group_of=Group of
r002.id=ID
r002.name=Name
r002.salutation=Salutation
r002.birthday=Birthday
r002.country=Country
r002.language=Language
r002.street=Street
r002.zip=Zip code
r002.town=Town
r002.phone1=Phone number 1
r002.phone2=Phone number 2
r002.fax = Fax number
r002.email=Email
r002.comment=Comments

# Locale for individual_statistics.jrxml
r003.report_title=Report of Individual Statistics
r003.group_of=Group of
r003.organism_id=Individual ID
r003.species=Species
r003.breed=Breed
r003.latitude=Latitude
r003.longitude=Longitude
r003.gps=GPS Coordinator
r003.sire=Sire
r003.dam=Dam
r003.sex=Sex
r003.birthday=Birthday
r003.birthyear=Birthyear
r003.comment=Comment
r003.organism_total=Total of Individual

# Locale for samples_by_project.jrxml
r004.report_title=Samples Statistics of the Project
r004.project_name=Project name
r004.sample_id=Sample ID
r004.vessel_type=Vessel type
r004.material_type=Material type
r004.collector=Collector
r004.protocol_name=Protocol name
r004.production_dt=Production date
r004.storage_dt=Storage date
r004.reused=R
r004.volume=Volume
r004.level1=Level 1
r004.level2=Level 2
r004.level3=Level 3
r004.level4=Level 4
r004.level5=Level 5
r004.comment=Comments
r004.sample_total=Total of Samples

# Locale for microsatellite_by_project.jrxml
r005.report_title=Microsatellites of the Project 
r005.project_name=Project name
r005.sample_id=Sample ID

# Locale for sequences_by_project.jrxml
r006.report_title=Sequences of the Project 
r006.project_name=Project name
r006.sample_id=Sample ID

# Locale for microsatellites_all_projects.jrxml
r007.report_title=Sequence Statistics in the Lab 
r007.project_name=Project name
r007.sample_id=Sample ID

# Locale for sequences_all_projects.jrxml
r008.report_title=Sequence Statistics in the Lab 
r008.project_name=Project name
r008.sample_id=Sample ID
r008.total=Total
r008.total_in_project=Total of sesquences each project
r008.marker=Marker

# Locale for specified_contact.jrxml
r009.report_title= Details of the Specified Contact
r009.title=Title
r009.id=ID
r009.name=Name
r009.salutation=Salutation
r009.birthday=Birthday
r009.country=Country
r009.language=Language
r009.street=Street
r009.zip=Zip code
r009.town=Town
r009.phone1=Phone Number 1
r009.phone2=Phone Number 2
r009.fax = Fax number
r009.email=Email
r009.formatted_address=Formatted Address
r009.bank_account=Bank Account
r009.bank_zip=Bank code
r009.bank_name=Bank name
r009.comment=Comments

# Locale for dna_by_project.jrxml
r010.report_title=DNA Statistics of a Project
r010.project_name=Project name
r010.dna_id=DNA ID
r010.sample_id=Sample ID
r010.extracted_by=Extracted by
r010.vessel_type=Vessel type
r010.material_type=Material type
r010.collector=Collector
r010.protocol=Protocol
r010.extraction_dt=Extraction date
r010.storage_dt=Storage date
r010.volume=Volume
r010.concentration=C(dna)
r010.purity=P(dna)
r010.reused=R
r010.storage_place=Storage Place
r010.dna_total=Total of DNA Samples

# Locale for analysis_by_organism.jrxml
r011.report_title=Experimental Details of the Individual
r011.organism_id=Individual ID
r011.species=Species
r011.breed=Breed
r011.latitude=Latitude
r011.longitude=Longitude
r011.gps=GPS Coordinator
r011.sire=Sire
r011.dam=Dam
r011.sex=Sex
r011.birthday=Birthday
r011.birthyear=Birthyear
r011.comment=Comment
r011.project=Project
r011.material_type=Material type
r011.dna_extraction=DNA Extraction
r011.dna_validation=Validation
r011.pcr_amplification=PCR Amplification
r011.marker=Marker
r011.sequence=Sequence ID
r011.microsatellite=Microsatellite ID
r011.done=Done
r011.none=None
r011.valid=Valid
r011.invalid=Invalid

# Locale for sequences_per_marker.jrxml
r012.report_title=Number of Sequences per Marker in the Project
r012.dna_id=DNA ID
r012.marker=Marker 
r012.total_sequences_per_sample=Total of sequences per sample
r012.total_sequences_per_marker=Total of sequences per marker

# Locale for microsatellites_per_marker.jrxml
r013.report_title=Number of Microsatellites per Marker in the Project
r013.dna_id=DNA ID
r013.marker=Marker
r013.total_microsatellites_per_sample=Total of microsatellites per sample
r013.total_microsatellites_per_marker=Total of microsatellites per marker

# Locale for lab_data_summary.jrxml
r014.title=Statistical summary in the entire lab
r014.no_projects=Number of projects
r014.no_sequences=Number of sequences
r014.no_microsatellites=Number of microsatellites
r014.no_organisms=Number of individuals
r014.no_samples=Number of samples
r014.no_dna=Number of DNA
r014.no_species=Number of species
r014.no_breeds=Number of breeds
r014.no_protocols=Number of protocols
r014.no_markers=Number of markers
r014.no_contacts=Number of contacts

# Locale for lab_data_summary.jrxml
r015.title=Number of individuals in breeds
r015.project_name=Project name
r015.number_of_breeds=Number of breeds
