# Supplementary material for: MolabIS - An integrated information system for storing and managing molecular genetics data
Source: BMC Bioinformatics. 2011 Oct 31;12:425. doi: 10.1186/1471-2105-12-425 (PMC3268772; doi:10.1186/1471-2105-12-425)
Supplement: Additional file 1 — Source code of MolabIS. The source code of MolabIS is provided as a Zip file. [file 1471-2105-12-425-S1.ZIP › molab/initial/nelore.xml]

<?xml version="1.0" encoding="UTF-8"?>
<!DOCTYPE Load SYSTEM "load.dtd">

<Load>

  <!-- ############################################################################### -->
  <!-- Describes the general settings  -->
  <!-- -->
  <General  projectname     =   "nelore" 
            login           =   "demo" 
            password        =   "pass" 
            maxrow          =   "30000"
  />


  <!-- ############################################################################### -->
  <!-- Describes the sourcefiles -->
  <!-- -->
  <Sourcefile   id          =   "f1" 
                filename    =   "pednel.csv" 
                delimiter   =   "|" 
                skip        =   "TIER" 
                debug       =   "1" >
    
    <Column     id          =   "f1c0" 
                position    =   "0" 
                description =   "animal number">
      
      <Animal   extunit     =   "ANIMAL"
      />

      <Wrong    runinstep   =   "1" 
                id          =   "f1c0w1"
                wrong       =   "^0$" 
                description =   "Number is zero"
      /> 
    </Column>  
    
    <Column     id          =   "f1c1" 
                position    =   "1" 
                description =   "sire number">

      <Animal   extunit     =   "ANIMAL"
      />

      <Wrong    runinstep   =   "2" 
                id          =   "f1c1w1"
                wrong       =   "^0$" 
                description =   "Number is zero"
      /> 
    </Column>  
    
    <Column     id          =   "f1c2" 
                position    =   "2" 
                description =   "dam number">

      <Animal   extunit     =   "ANIMAL"
      />

      <Wrong    wrong       =   "^0$" 
                id          =   "f1c2w1"
                description =   "Number is zero"
      /> 
    </Column>  

    <Column     id          =   "f1c3" 
                position    =   "3" 
                description =   "birth date">

      <Other    format      =   "dd/mm/yyyy"
                type        =   "date"
      />

      <Wrong    wrong       =   "^/  /$" 
                id          =   "f1c3w1"
                description =   "/  / -> Falsches Datumsformat"
      />
    </Column>  
    <Column id="f1c4" position="4" description="byear">
       <Other  type = "char"/>
    </Column>
    <Column id="f1c5" position="5" description="sex">
       <Code class="sex" />
    </Column>

  </Sourcefile>
  
  
    <Sourcefile     id          =   "f2" 
                    filename    =   "fielddata.csv" 
                    delimiter   =   "|" 
                    skip        =   "TIER" 
                    debug       =   "1">

        <Column     id          =   "f2c0" 
                    position    =   "0" 
                    description =   "animal number">

            <Animal extunit     =   "ANIMAL"
            />
            
            <Wrong  wrong       =   "^0$" 
                    id          =   "f2c1w1"
                    description =   "Number is zero"
            /> 
            
            <Modify modify      =   "cutleadendspaces"
                    id          =   "f1c0m1"
            />


        </Column>  
    
        <Column     id          =   "f2c1" 
                    position    =   "1" 
                    description =   "birth weight">
        <Other      type        =   "number"/>
        </Column>  
    
        <Column     id          =   "f2c2" 
                    position    =   "2" 
                    description =   "weaning weight">
        <Other      type        =   "number"/>
        </Column>  
    
        <Column     id          =   "f2c3" 
                    position    =   "3" 
                    description =   "18 month weight">
        <Other      type        =   "number"/>
        </Column>  
    
        <Column     id          =   "f2c4" 
                    position    =   "4" 
                    description =   "conformation">
        <Other      type        =   "number"/>
        </Column>  
    
        <Column     id          =   "f2c5" 
                    position    =   "5" 
                    description =   "precocity">
        <Other      type        =   "number"/>
        </Column>  
    
        <Column     id          =   "f2c6" 
                    position    =   "6" 
                    description =   "muscle">
        <Other      type        =   "number"/>
        </Column>  

        <Column     id          =   "f2c7" 
                    position    =   "7" 
                    description =   "heigth">
        <Other      type        =   "number"/>
        </Column>  

        <Column     id          =   "f2c8" 
                    position    =   "8" 
                    description =   "scrot_circumference">
        <Other      type        =   "number"/>
        </Column>  

        <Column     id          =   "f2c9" 
                    position    =   "9" 
                    description =   "navel">
        <Other      type        =   "number"/>
        </Column>  

        <Column     id          =   "f2c10" 
                    position    =   "10" 
                    description =   "birth_farm">

            <Unit   extunit     =   "breeder"
            />
            
            <Modify modify      =   "cutleadendspaces"
                    id          =   "f2c10m1"
            />
        </Column>  

        <Column     id          =   "f2c11" 
                    position    =   "11" 
                    description =   "weaned_farm">

            <Unit   extunit     =   "owner1"
            />
            
            <Modify modify      =   "cutleadendspaces"
                    id          =   "f2c11m1"
            />
        </Column>  

        <Column     id          =   "f2c12" 
                    position    =   "12" 
                    description =   "weaned_farm">

            <Unit   extunit     =   "owner2"
            />
            
            <Modify modify      =   "cutleadendspaces"
                    id          =   "f2c12m1"
            />
        </Column>  

        <Column     id          =   "f2c13" 
                    position    =   "13" 
                    description =   "birth_management group">

         <Other  type = "char"/>

            <Modify modify      =   "cutleadendspaces"
                    id          =   "f1c13m1"
            />
        </Column>  
    
        <Column     id          =   "f2c14" 
                    position    =   "14" 
                    description =   "weand_management group">

         <Other  type = "char"/>

            <Modify modify      =   "cutleadendspaces"
                    id          =   "f1c14m1"
            />
        </Column>  
    
        <Column     id          =   "f2c15" 
                    position    =   "15" 
                    description =   "18 management group">

         <Other  type = "char"/>

            <Modify modify      =   "cutleadendspaces"
                    id          =   "f1c15m1"
            />
        </Column>  
    
        <Column     id          =   "f2c16" 
                    position    =   "16" 
                    description =   "wean date">

      <Other    format      =   "dd/mm/yyyy"
                type        =   "date"
      />
            
            <Wrong  wrong       =   "^/  /$" 
                    id          =   "f1c16w1"
                    description =   "/  / -> Falsches Datumsformat"
                    />
        </Column>  

        <Column     id          =   "f2c17" 
                    position    =   "17" 
                    description =   "18 date">

      <Other    format      =   "dd/mm/yyyy"
                type        =   "date"
      />
            
            <Wrong  wrong       =   "^/  /$" 
                    id          =   "f1c17w1"
                    description =   "/  / -> Falsches Datumsformat"
            />
        </Column>  
    </Sourcefile>


  <!-- ############################################################################### -->
  <!-- Describes the loading of data into tables -->
     
     <LoadTable             tablename   =   "locations" 
                            connectdates=   "entry_dt exit_dt" 
                            notnull     =   "db_animal db_location">

        <DBRecord           id          =   "s1lt1">

            <DBColumn       name        =   "db_animal">

                <Content    id          =   "s1lt1ct1" 
                            priority    =   "1" 
                            type        =   "columnid" 
                            value       =   "f2c0"
                />
                <Content    id          =   "s1lt1ct15" 
                            priority    =   "1" 
                            type        =   "columnid" 
                            value       =   "f1c0"
                />
            </DBColumn>

            <DBColumn       name        =   "db_location">

                <Content    id          =   "s1lt1ct2" 
                            priority    =   "1" 
                            type        =   "columnid" 
                            value       =   "f2c10"
                />
            </DBColumn>
            
            <DBColumn       name        =   "entry_dt">

                <Content    id          =   "s1lt1ct3"  
                            priority    =   "1" 
                            type        =   "columnid" 
                            value       =   "f1c3"
                />
            </DBColumn>
            
            <DBColumn       name        =   "db_entry_action">

                <Content    id          =   "s1lt1ct4" 
                            priority    =   "1" 
                            type        =   "constant" 
                            value       =   "birth"
                />
            </DBColumn>
            
            <DBColumn       name        =   "exit_dt">

                <Content    id          =   "s1lt1ct5" 
                            priority    =   "1" 
                            type        =   "columnid" 
                            value       =   "f1c3"
                />
            </DBColumn>

            <DBColumn       name        =   "db_exit_action">

                <Content    id          =   "s1lt1ct6" 
                            priority    =   "1" 
                            type        =   "constant" 
                            value       =   "sale"
                />
            </DBColumn>
        </DBRecord>
    
        <DBRecord           id          =   "s2lt1" >

            <DBColumn       name        =   "db_animal">

                <Content    id          =   "s2lt1ct7" 
                            priority    =   "1" 
                            type        =   "columnid" 
                            value       =   "f2c0"
                />
                
                <Content    id          =   "s2lt1ct8" 
                            priority    =   "1" 
                            type        =   "columnid" 
                            value       =   "f1c0"
                />
            </DBColumn>
            
            <DBColumn       name        =   "db_location">

                <Content    id          =   "s2lt1ct9" 
                            priority    =   "1" 
                            type        =   "columnid" 
                            value       =   "f2c12"
                />
            </DBColumn>
            
            <DBColumn       name        =   "entry_dt">

                <Content    id          =   "s2lt1ct10" 
                            priority    =   "1" 
                            type        =   "columnid" 
                            value       =   "f1c3"
                />
            </DBColumn>

            <DBColumn       name        =   "db_entry_action">

                <Content    id          =   "s2lt1ct11" 
                            priority    =   "1" 
                            type        =   "constant" 
                            value       =   "buy"
                />
            </DBColumn>

            <DBColumn       name        =   "exit_dt">

                <Content    id          =   "s2lt1ct12" 
                            priority    =   "1" 
                            type        =   "columnid" 
                            value       =   "f2c17"
                />
            </DBColumn>
            
            <DBColumn       name        =   "db_exit_action">

                <Content    id          =   "s2lt1ct14" 
                            priority    =   "1" 
                            type        =   "constant" 
                            value       =   "exit"
                />
            </DBColumn>
        </DBRecord>
   
        <ConnectKeys        id          =   "ui1lt1" 
                            main        =   "1">

            <ConnectDBColumns  name      =   "db_animal"/>

        </ConnectKeys>
    </LoadTable>

    <LoadTable tablename="animal"  notnull="db_animal">
        <DBRecord id="s1lt2" >
            <DBColumn name="db_animal">
                <Content id="s1lt2ct1"  priority="1" type="columnid" value="f1c0"/>
            </DBColumn>
            <DBColumn name="db_sex">
                <Content id="s1lt2ct2"  priority="1" type="columnid" value="f1c5"/>
            </DBColumn>
            <DBColumn name="birth_dt">
                <Content id="s1lt2ct3"  priority="1" type="columnid" value="f1c3"/>
            </DBColumn>
            <DBColumn name="db_sire">
                <Content id="s1lt2ct4"  priority="1" type="columnid" value="f1c1"/>
            </DBColumn>
            <DBColumn name="db_dam">
                <Content id="s1lt2ct5"  priority="1" type="columnid" value="f1c2"/>
            </DBColumn>
            <DBColumn name="db_breed">
                <Content priority="1" value="Nelore" type="constant" id="s1lt2ct6" />
            </DBColumn>
        </DBRecord>
   
        <ConnectKeys id="ui1lt2" main="1">
            <ConnectDBColumns name="db_animal"/>
        </ConnectKeys>
    </LoadTable>
   <LoadTable tablename="field_data" notnull="db_animal">
        <DBRecord id="s1lt3" >
            <DBColumn  name="db_animal">
                <Content id="s1lt3ct1" type="columnid" value="f2c0"/>

            </DBColumn>
      <DBColumn  name="birth_wt">
                <Content id="s1lt3ct3" type="columnid" value="f2c1"/>
            </DBColumn>
            <DBColumn name="wean_wt">
                <Content id="s1lt3ct4" type="columnid" value="f2c2"/>
            </DBColumn>
            <DBColumn name="m18_wt">
                <Content id="s1lt3ct5" type="columnid" value="f2c3"/>
            </DBColumn>
            <DBColumn name="conf">
                <Content id="s1lt3ct6" type="columnid" value="f2c4"/>
            </DBColumn>
            <DBColumn name="prec">
                <Content id="s1lt3ct7" type="columnid" value="f2c5"/>
            </DBColumn>
            <DBColumn name="musc">
                <Content id="s1lt3ct8" type="columnid" value="f2c6"/>
            </DBColumn>
            <DBColumn name="height">
                <Content id="s1lt3ct9" type="columnid" value="f2c7"/>
            </DBColumn>
            <DBColumn name="scrot_circ">
                <Content id="s1lt3ct10" type="columnid" value="f2c8"/>
            </DBColumn>
            <DBColumn name="navel">
                <Content id="s1lt3ct11" type="columnid" value="f2c9"/>
            </DBColumn>
            <DBColumn name="birth_farm">
                <Content id="s1lt3ct12" type="columnid" value="f2c10"/>
            </DBColumn>
            <DBColumn name="wean_farm">
                <Content id="s1lt3ct13" type="columnid" value="f2c11"/>
            </DBColumn>
            <DBColumn name="m18_farm">
                <Content id="s1lt3ct14" type="columnid" value="f2c12"/>
            </DBColumn>
            <DBColumn name="birth_mg">
                <Content id="s1lt3ct15" type="columnid" value="f2c13"/>
            </DBColumn>
            <DBColumn name="wean_mg">
                <Content id="s1lt3ct16" type="columnid" value="f2c14"/>
            </DBColumn>
            <DBColumn name="m18_mg">
                <Content id="s1lt3ct17" type="columnid" value="f2c15"/>
            </DBColumn>
            <DBColumn name="wean_date">
                <Content id="s1lt3ct18" type="columnid" value="f2c16"/>
            </DBColumn>
            <DBColumn name="m18_date">
                <Content id="s1lt3ct19" type="columnid" value="f2c17"/>
            </DBColumn>
        </DBRecord>
   
        <ConnectKeys id="ui1lt3" main="1">
            <ConnectDBColumns name="db_animal"/>
        </ConnectKeys>
    </LoadTable>

</Load>
