# Supplementary material for: MolabIS - An integrated information system for storing and managing molecular genetics data
Source: BMC Bioinformatics. 2011 Oct 31;12:425. doi: 10.1186/1471-2105-12-425 (PMC3268772; doi:10.1186/1471-2105-12-425)
Supplement: Additional file 1 — Source code of MolabIS. The source code of MolabIS is provided as a Zip file. [file 1471-2105-12-425-S1.ZIP › molab/initial/load.dtd]

<!ELEMENT Load (General, Sourcefile+, AnimalNumberSystem?, LoadTable+) >
<!ATTLIST Load
>

    <!ELEMENT General EMPTY >
    <!ATTLIST General
        projectname     CDATA   #REQUIRED
        login           CDATA   ""
        password        CDATA   ""
        description     CDATA   ""
        maxrow          CDATA   ""
        storage         (memory|disk)   "disk"
    >

    <!ELEMENT Sourcefile (SkipRow*, Column+) >
    <!ATTLIST Sourcefile
        id              ID      #REQUIRED
        filename        CDATA   #REQUIRED
        delimiter       CDATA   #REQUIRED
        skipfirstrows   CDATA   ""
        debug           (0|1|2) "0"
        description     CDATA   ""
    >
    
        <!ELEMENT SkipRow EMPTY >
        <!ATTLIST SkipRow
            pattern     CDATA   #REQUIRED
        >
    
        <!ELEMENT Column (( ForeignKey | Animal | Code | Unit | Other)?, Wrong*, Modify*, Regex*, Concat?, Function? ) >
        <!ATTLIST Column
            id           ID      #REQUIRED
            position     CDATA    #REQUIRED
            description  CDATA   ""
        >

            <!ELEMENT ForeignKey EMPTY >
            <!ATTLIST ForeignKey
                concat  CDATA       ""
                name    CDATA       #REQUIRED
            >
            <!ELEMENT Animal EMPTY >
            <!ATTLIST Animal
                extunit     CDATA    ""
                id_set      CDATA    ""
	            strength    CDATA    ""
            >
            <!ELEMENT Code EMPTY >
            <!ATTLIST Code
                class       CDATA    #REQUIRED
            >
            <!ELEMENT Unit EMPTY >
            <!ATTLIST Unit
                extunit     CDATA    ""
            >
            <!ELEMENT Other EMPTY >
            <!ATTLIST Other
                type     (date|char|number)       "char"    
                format   CDATA          ""
            >
            
            <!ELEMENT Modify EMPTY >
            <!ATTLIST Modify
                id              ID      #REQUIRED
                runinstep       (1|2)   "1" 
                modify          (cutleadzeros|zerotonull|commatodot|cutleadendspaces|cutleadspace|cutendspace)   #REQUIRED
                description     CDATA   ""
            >
            <!ELEMENT Regex EMPTY >
            <!ATTLIST Regex 
                id              ID      #REQUIRED
                runinstep       (1|2)   "1"
                regex           CDATA   #REQUIRED
                description     CDATA   ""
            >
            <!ELEMENT Concat EMPTY >
            <!ATTLIST Concat
                id              ID      #REQUIRED
                runinstep       (1|2)   "1"
                concat          CDATA   #REQUIRED
                description     CDATA   ""
            >
            <!ELEMENT Wrong EMPTY >
            <!ATTLIST Wrong
                id              ID      #REQUIRED
                runinstep       (1|2)   "1"
                wrong           CDATA   #REQUIRED
                description     CDATA   ""
            >


<!ELEMENT AnimalNumberSystem (UniqueNumber*, NumberChannel*) >
<!ATTLIST AnimalNumberSystem
>
    <!ELEMENT UniqueNumber (ColumnId+) >
    <!ATTLIST UniqueNumber
        id          		ID      #REQUIRED
    >
        <!ELEMENT ColumnId EMPTY  >
        <!ATTLIST ColumnId
            id                  CDATA   "" 
            columnid            CDATA   "" 
        >


    <!ELEMENT   NumberChannel (AnimalNumber, OpeningDate?, ClosingDate?) >
    <!ATTLIST   NumberChannel
                
                extunit     		CDATA   #REQUIRED 
                extidposition   	CDATA   ""
                extanimalposition 	CDATA   ""
    >
        <!ELEMENT OpeningDate (Content+) >
        
        <!ELEMENT ClosingDate (Content+) >
        
        <!ELEMENT AnimalNumber (Content+) >
        <!ATTLIST AnimalNumber
            id          		ID      #REQUIRED
        >

   <!ELEMENT Function (Parameter+) >
   <!ATTLIST Function
          id              ID      #REQUIRED
          function        CDATA   #REQUIRED
          runinstep       (1|2)   "1"
          description     CDATA   ""
   >
            <!ELEMENT Parameter EMPTY >
            <!ATTLIST Parameter
                    id                      ID      #REQUIRED
                    type                    (columnid|constant)   "columnid"
                    value                   CDATA  #REQUIRED 
            >

            <!ELEMENT Content EMPTY >
            <!ATTLIST Content
                    id                      ID      #REQUIRED
                    priority                CDATA   ""
                    type                    (columnid|constant)   "columnid"
                    class                   CDATA   ""
                    value                   CDATA   #REQUIRED
            >

<!ELEMENT LoadTable (DBRecord+, ConnectKeys*) >
<!ATTLIST LoadTable
        tablename               CDATA   #REQUIRED
        connectdates            CDATA   ""
>
    <!-- DBRecord -->    
    <!ELEMENT DBRecord (DBColumn+) >
    <!ATTLIST DBRecord
        id                      ID      #REQUIRED
        name                    CDATA   ""
    >
        <!ELEMENT DBColumn (Content+) >
        <!ATTLIST DBColumn
            name                    CDATA   "" 
        >


    <!-- ConnectKeys  -->    
    <!ELEMENT ConnectKeys (ConnectDBColumns+) >
    <!ATTLIST ConnectKeys
        id                      ID      #REQUIRED
        main                    CDATA   ""
    >
        <!ELEMENT ConnectDBColumns EMPTY >
        <!ATTLIST ConnectDBColumns
            name                    CDATA   "" 
        >
