# Supplementary material for: MolabIS - An integrated information system for storing and managing molecular genetics data
Source: BMC Bioinformatics. 2011 Oct 31;12:425. doi: 10.1186/1471-2105-12-425 (PMC3268772; doi:10.1186/1471-2105-12-425)
Supplement: Additional file 1 — Source code of MolabIS. The source code of MolabIS is provided as a Zip file. [file 1471-2105-12-425-S1.ZIP › molab/initial/languages.dat]

aa|Afar
ab|Abkhazian
af|Afrikanns
am|Amharic
ar|Arabic
as|Assamese
ay|Aymara
az|Azwerbaijani
ba|Bashkir
be|Byelorussian
bg|Bulgarian
bh|Bihari
bi|Bislama
bn|Bengali
bo|Tibetan
br|Breton
ca|Catalan
co|Corsican
cs|Czech
cy|Welch
da|Danish
de|German
dz|Bhutani
el|Greek
en|English
eo|Esperanto
es|Spanish
et|Estonian
eu|Basque
fa|Persian
fi|Finnish
fj|Fiji
fo|Faeroese
fr|French
fy|Frisian
ga|Irish
gd|Scots Gaelic
gl|Galician
gn|Guarani
gu|Gujarati
ha|Hausa
he|Hebrew
hi|Hindi
hr|Croatian
hu|Hungarian
hy|Armenian
ia|Interlingua
id|Indonesian
ie|Interlingue
ik|Inupiak
in|former Indonesian
is|Icelandic
it|Italian
iu|Inuktitut (eskimo)
iw|former Hebrew
ja|Japanese
ji|former Yiddish
jw|Javanese
ka|Georgian
kk|Kazakh
kl|Greenlandic
km|Cambodian
kn|Kannada
ko|Korean
ks|Kashmiri
ku|Kurdish
ky|Kirghiz
la|Latin
ln|Lingala
lo|Laothian
lt|Lithuanian
lv|Latvian, Lettish
mg|Malagasy
mi|Maori
mk|Macedonian
ml|Malayalam
mn|Mongolian
mo|Moldavian
mr|Marathi
ms|Malayalam
mt|Maltese
my|Burmese
na|Nauru
ne|Nepali
nl|Dutch
no|Norwegian
oc|Occitan
om|(Afan) Oromo
or|Oriya
pa|Punjabi
pl|Polish
ps|Pashto, Pushto
pt|Portuguese
qu|Quechua
rm|Rhaeto-Romance
rn|Kirundi
ro|Romanian
ru|Russian
rw|Kinyarwanda
sa|Sanskrit
sd|Sindhi
sg|Sangro
sh|Serbo-Croatian
si|Singhalese
sk|Slovak
sl|Slovenian
sm|Samoan
sn|Shona
so|Somali
sq|Albanien
sr|Serbian
ss|Siswati
st|Sesotho
su|Sudanese
sv|Swedish
sw|Swahili
ta|Tamil
te|Tegulu
tg|Tajik
th|Thai
ti|Tigrinya
tk|Turkmen
tl|Tagalog
tn|Setswana
to|Tonga
tr|Turkish
ts|Tsongo
tt|Tatar
tw|Twi
ug|Uigur
uk|Ukrainian
ur|Urdu
uz|Uzbek
vi|Vietnamese
vo|Volapuk
wo|Wolof
xh|Xhosa
yi|Yiddish
yo|Yoruba
za|Zhuang
zh|Chinese
zu|Zulu
