# Supplementary material for: MolabIS - An integrated information system for storing and managing molecular genetics data
Source: BMC Bioinformatics. 2011 Oct 31;12:425. doi: 10.1186/1471-2105-12-425 (PMC3268772; doi:10.1186/1471-2105-12-425)
Supplement: Additional file 1 — Source code of MolabIS. The source code of MolabIS is provided as a Zip file. [file 1471-2105-12-425-S1.ZIP › molab/readme]

RELEASE DATE
-------------
This is the first release of MolabIS.
Date: 31-March-2010
Version: Beta 1

AVAILABILITY
-------------
- MolabIS Appliance for VmWare Player
- MolabIS Source Code
- MolabIS User Guide

CURRENT FEATURES
-------------
The current version of MolabIS  provides the following features.

- Web interface
- Supporting both DNA sequencing and microsatellite genotyping workflow
- Individual management (any species and breed)
- Sample import from data files (CSV, XLS, ODS)
- Tracking samples (any material type), lab works and results
- Management of contacts, protocols (any file format)
- Management of primers and markers
- User authentication, data security, and user roles
- Versatile administration of data
- Search engine with various criteria
- Retrieving raw files (any sample from any project)
- Retrieving final data (sequences, microsatellites)
- Generating different kinds of reports in PDF format
- Exporting consensus sequences to various data formats (FASTA, NEXUS, MEGA, PHYLIP, etc.)
- Converting microsatellites to various data formats (diploid, haploid) in CSV or EXCEL
- Different Web Browsers (Firefox 3+, Internet Explorer 7+, Safari 9+)

SOFTWARE LICENSE
-------------
MolabIS is released under the GNU General Public License.

CONTACT US
-------------
For more information about this project, please visit: http://www.molabis.org
