# Supplementary material for: MolabIS - An integrated information system for storing and managing molecular genetics data
Source: BMC Bioinformatics. 2011 Oct 31;12:425. doi: 10.1186/1471-2105-12-425 (PMC3268772; doi:10.1186/1471-2105-12-425)
Supplement: Additional file 1 — Source code of MolabIS. The source code of MolabIS is provided as a Zip file. [file 1471-2105-12-425-S1.ZIP › molab/templates/analyze_sequencing1_result.tmpl]

<table align="center" width="650" border="0" cellpadding="1" cellspacing="1" class="tb">
  <tr class="tb_header">
    <th width="40" class="tb_header" scope="col">#</th>
    <th width="180"><TMPL_VAR NAME=l_dna_id></th>
    <th width="180"><TMPL_VAR NAME=l_electrophoresis_id></th>
    <th width="150"><TMPL_VAR NAME=l_marker></th>
    <th width="50"><TMPL_VAR NAME=l_results></th>
    <th width="50">
     <input type="checkbox" name="selected" id="selected"
		onclick="initColumn('selected','<TMPL_VAR NAME=samples_number>');" />
    </th>
  </tr>
  <TMPL_LOOP NAME=result_loop>
  <tr class="<TMPL_VAR NAME=row_style>">
    <td>
      <div align="center">
        <TMPL_VAR NAME=no>
        <input type="hidden" name="<TMPL_VAR NAME=ext_sample>" id="<TMPL_VAR NAME=ext_sample>"  value="<TMPL_VAR NAME=result_col1>" />
      </div>
    </td>
    <td><TMPL_VAR NAME=result_col1></td>
    <td><TMPL_VAR NAME=result_col2></td>
    <td><TMPL_VAR NAME=result_col3></td>
    <td>
      <input type="text" name="<TMPL_VAR NAME=result_col4>" id="<TMPL_VAR NAME=result_col4>" 
      value="<TMPL_VAR NAME=result_col4_val>" class="analyze_genotyping__result" />
    </td>
    <td>
      <div align="center">
        <input type="checkbox" name="<TMPL_VAR NAME=selected_sample>" id="<TMPL_VAR NAME=selected_sample>" value="checkbox" />
      </div>
    </td>
  </tr>
  </TMPL_LOOP>
  <input type="hidden" name="samples_number" id="samples_number"  value="<TMPL_VAR NAME=samples_number>" />
</table>
