# Supplementary material for: MolabIS - An integrated information system for storing and managing molecular genetics data
Source: BMC Bioinformatics. 2011 Oct 31;12:425. doi: 10.1186/1471-2105-12-425 (PMC3268772; doi:10.1186/1471-2105-12-425)
Supplement: Additional file 1 — Source code of MolabIS. The source code of MolabIS is provided as a Zip file. [file 1471-2105-12-425-S1.ZIP › molab/templates/analysis_by_organism_result.tmpl]

<table width="100%" border="0" cellpadding="1" cellspacing="1" class="tb">
  <tr class="tb_header">
    <th width="20" class="tb_header" scope="col">#</th>

    <th width="180" scope="col"><TMPL_VAR NAME=l_project_name></th>
    <th width="180" scope="col"><TMPL_VAR NAME=l_sample_id></th>
    <th width="180" scope="col"><TMPL_VAR NAME=l_organism_id></th>
    <th width="*"   scope="col"><TMPL_VAR NAME=l_species></th>

    <th width="58" scope="col">Actions</th>
  </tr>
  <TMPL_LOOP NAME=result_loop>
  <tr class="<TMPL_VAR NAME=row_style>">
    <td><div align="center"><TMPL_VAR NAME=no></div></td>

    <td><TMPL_VAR NAME=project_name></td>
    <td><TMPL_VAR NAME=sample_id></td>
    <td><TMPL_VAR NAME=organism_id></td>
    <td><TMPL_VAR NAME=species></td>

    <td>
      <a href="javascript:void(0)" <TMPL_VAR NAME=report_pdf>>
        <img src="../images/report_pdf.png" alt="Report to PDF"
        width="16" height="16" border="0" align="absmiddle"></a>
      <input type="hidden" name="<TMPL_VAR NAME=guid>">
      <input type="hidden" name="<TMPL_VAR NAME=project_id>">
    </td>
  </tr>
  </TMPL_LOOP>
</table>
