# Supplementary material for: MolabIS - An integrated information system for storing and managing molecular genetics data
Source: BMC Bioinformatics. 2011 Oct 31;12:425. doi: 10.1186/1471-2105-12-425 (PMC3268772; doi:10.1186/1471-2105-12-425)
Supplement: Additional file 1 — Source code of MolabIS. The source code of MolabIS is provided as a Zip file. [file 1471-2105-12-425-S1.ZIP › molab/templates/electrophoresis_result.tmpl]

<table width="830" border="0" cellpadding="1" cellspacing="1" class="tb">
  <tr class="tb_header">
    <th width="20" class="tb_header" scope="col">#</th>

    <th width="180" scope="col"><TMPL_VAR NAME=l_project_name></th>
    <th width="180" scope="col"><TMPL_VAR NAME=l_electrophoresis_id></th>
    <th width="180" scope="col"><TMPL_VAR NAME=l_marker></th>
    <th width="100" scope="col"><TMPL_VAR NAME=l_electrophoresis_dt></th>
    <th width="80" scope="col"><TMPL_VAR NAME=l_upload></th>
    <th width="60" scope="col">Actions</th>
  </tr>
  <TMPL_LOOP NAME=result_loop>
  <tr class="<TMPL_VAR NAME=row_style>">
    <td><div align="center"><TMPL_VAR NAME=no></div></td>
    <td><TMPL_VAR NAME=result_col1></td>
    <td><TMPL_VAR NAME=result_col2></td>
    <td><TMPL_VAR NAME=result_col3></td>
    <td><TMPL_VAR NAME=result_col4_dt></td>
    <td><TMPL_VAR NAME=result_col5></td>
    <td>
      <a href="javascript:void(0)" <TMPL_VAR NAME=view>>
        <img src="../images/view.gif" alt="View"
        width="16" height="16" border="0" align="absmiddle"></a>
      <a href="javascript:void(0)" <TMPL_VAR NAME=update>>
        <img src="../images/edit.gif" alt="Update"
        width="16" height="16" border="0" align="absmiddle"></a>
      <a href="javascript:void(0)" <TMPL_VAR NAME=delete>>
        <img src="../images/delete.gif" alt="Delete"
        width="16" height="16" border="0" align="absmiddle"></a>
      <input type="hidden" name="<TMPL_VAR NAME=guid>">
    </td>
  </tr>
  </TMPL_LOOP>
</table>
