# Supplementary material for: MolabIS - An integrated information system for storing and managing molecular genetics data
Source: BMC Bioinformatics. 2011 Oct 31;12:425. doi: 10.1186/1471-2105-12-425 (PMC3268772; doi:10.1186/1471-2105-12-425)
Supplement: Additional file 1 — Source code of MolabIS. The source code of MolabIS is provided as a Zip file. [file 1471-2105-12-425-S1.ZIP › molab/templates/CVS/Entries]

/about_molabis.html/1.3/Thu Jul 30 17:26:36 2009//
/aligned_sequences.html/1.4/Sun Nov 15 19:08:12 2009//
/amplify_pcr1.html/1.8/Tue Oct 20 15:52:10 2009//
/amplify_pcr1_result.tmpl/1.3/Wed Sep  9 07:11:40 2009//
/amplify_pcr2.html/1.2/Wed Jul  1 15:17:23 2009//
/analysis_by_organism.html/1.2/Mon Feb 23 14:35:01 2009//
/analysis_by_organism_result.tmpl/1.1/Sat Feb 21 10:18:44 2009//
/analyze_genotyping1.html/1.6/Thu Oct 22 13:05:50 2009//
/analyze_genotyping1_result.tmpl/1.3/Thu Oct 22 13:05:50 2009//
/analyze_genotyping2.html/1.1/Tue Dec 30 14:37:21 2008//
/analyze_sequencing1.html/1.5/Thu Jul 30 14:28:20 2009//
/analyze_sequencing1_result.tmpl/1.3/Thu Oct 22 13:05:50 2009//
/analyze_sequencing2.html/1.5/Thu Oct 22 13:58:45 2009//
/breeds_project.html/1.1/Thu Feb 18 20:48:15 2010//
/check_pcr_products1.html/1.5/Tue Oct 20 22:29:58 2009//
/check_pcr_products2.html/1.2/Tue Oct 20 22:29:58 2009//
/codes.html/1.6/Thu Oct 29 08:15:46 2009//
/codes_result.tmpl/1.2/Wed Oct  7 07:43:38 2009//
/collect_samples1.html/1.5/Mon Oct 12 07:10:34 2009//
/collect_samples2.html/1.6/Thu Oct 29 08:15:46 2009//
/collect_samples3.html/1.3/Mon Oct 12 07:10:34 2009//
/contacts.html/1.7/Tue Nov  3 08:54:55 2009//
/contacts_result.tmpl/1.3/Thu Oct 29 08:15:46 2009//
/define_projects.html/1.5/Sat Oct  3 22:27:37 2009//
/description.html/1.1/Tue Dec 30 14:37:21 2008//
/dna.html/1.4/Thu Oct 29 08:15:46 2009//
/dna_by_project.html/1.3/Tue Oct 13 08:59:21 2009//
/dna_result.tmpl/1.1/Tue Dec 30 14:37:21 2008//
/electrophoresis.html/1.5/Thu Oct 29 08:15:46 2009//
/electrophoresis_result.tmpl/1.3/Mon Mar  1 16:54:05 2010//
/extract_dna1.html/1.8/Fri Oct 30 08:47:13 2009//
/extract_dna2.html/1.8/Fri Oct 30 08:47:13 2009//
/extract_dna3.html/1.3/Tue Oct 20 09:47:48 2009//
/extract_dna4.html/1.2/Tue Oct 20 09:47:48 2009//
/fasta_dna.html/1.1/Tue Jul 28 20:38:39 2009//
/fasta_dna_result.tmpl/1.1/Tue Jul 28 20:38:39 2009//
/help_contents.html/1.1/Mon Mar 23 23:55:53 2009//
/homepage.html/1.3/Fri Feb 27 13:16:59 2009//
/insert_organisms.html/1.8/Thu Oct 29 08:15:46 2009//
/list_of_contacts.html/1.3/Mon Feb 23 16:41:30 2009//
/list_of_projects.html/1.3/Mon Feb 23 16:41:30 2009//
/load_electrophoresis1.html/1.4/Tue Oct 20 21:15:36 2009//
/load_electrophoresis2.html/1.3/Tue Oct 20 21:15:36 2009//
/login.html/1.3/Tue Jul 28 20:38:39 2009//
/main.html/1.7/Mon Nov  2 17:09:22 2009//
/markers.html/1.6/Thu Oct 29 08:15:46 2009//
/markers_result.tmpl/1.4/Fri Oct  9 06:49:32 2009//
/microsatellites.html/1.3/Thu Oct 29 08:15:46 2009//
/microsatellites_by_project.html/1.1/Wed Feb 18 20:46:17 2009//
/microsatellites_per_marker.html/1.1/Tue Oct 13 13:14:59 2009//
/microsatellites_result.tmpl/1.1/Tue Dec 30 14:37:21 2008//
/ms_toolkit.html/1.5/Sun Nov 15 18:51:25 2009//
/ms_toolkit_result.tmpl/1.3/Fri Oct  9 06:49:32 2009//
/nexus_dna.html/1.1/Mon May 18 14:23:33 2009//
/nexus_dna_result.tmpl/1.1/Mon May 18 14:23:33 2009//
/organism_statistics.html/1.3/Mon Feb 23 16:41:30 2009//
/organisms.html/1.8/Thu Oct 29 08:15:46 2009//
/organisms_result.tmpl/1.2/Wed Oct  7 07:43:38 2009//
/pcr.html/1.4/Thu Oct 29 08:15:46 2009//
/pcr_result.tmpl/1.1/Tue Apr  7 08:30:22 2009//
/prepare_samples1.html/1.6/Mon Oct 19 16:11:46 2009//
/prepare_samples1_result.tmpl/1.4/Tue Sep  8 13:12:02 2009//
/prepare_samples2.html/1.5/Mon Oct 19 16:11:46 2009//
/prepare_working_sol1.html/1.6/Wed Oct 14 14:26:29 2009//
/prepare_working_sol1_result.tmpl/1.3/Wed Oct 14 14:26:29 2009//
/prepare_working_sol2.html/1.3/Wed Oct 14 14:26:29 2009//
/projects.html/1.5/Thu Oct 29 08:15:46 2009//
/projects_result.tmpl/1.3/Thu Oct 29 08:15:46 2009//
/protocols.html/1.6/Thu Oct 29 08:15:46 2009//
/protocols_result.tmpl/1.2/Wed Oct  7 07:43:38 2009//
/release_notes.html/1.1/Mon Mar 23 23:55:53 2009//
/reuse_samples.html/1.6/Sat Oct  3 22:01:50 2009//
/run_electrophoresis1.html/1.5/Thu Jul 30 14:28:20 2009//
/run_electrophoresis1_result.tmpl/1.3/Thu Oct 15 15:16:13 2009//
/run_electrophoresis2.html/1.4/Fri Oct 16 07:49:41 2009//
/samples.html/1.6/Thu Oct 29 08:15:46 2009//
/samples_by_project.html/1.3/Mon Oct 12 20:36:14 2009//
/samples_result.tmpl/1.3/Mon Oct 12 07:10:34 2009//
/select_storageplaces.html/1.1/Tue Dec 30 14:37:21 2008//
/sequence_formats.html/1.3/Sun Nov 15 19:08:12 2009//
/sequence_formats_result.tmpl/1.1/Tue Aug  4 12:58:01 2009//
/sequences.html/1.4/Thu Oct 29 08:15:46 2009//
/sequences_all_projects.html/1.4/Tue Nov  3 08:37:52 2009//
/sequences_per_marker.html/1.4/Tue Oct 13 08:59:21 2009//
/sequences_result.tmpl/1.1/Tue Dec 30 14:37:21 2008//
/specified_contact.html/1.5/Wed Feb 17 17:09:43 2010//
/specified_contact_result.tmpl/1.2/Wed Feb 17 17:09:43 2010//
/statistical_summary.html/1.1/Wed Feb 17 22:58:04 2010//
/storages.html/1.5/Mon Sep 28 09:11:13 2009//
/system.html/1.1/Mon Mar 23 23:45:43 2009//
D
