# Supplementary material for: MolabIS - An integrated information system for storing and managing molecular genetics data
Source: BMC Bioinformatics. 2011 Oct 31;12:425. doi: 10.1186/1471-2105-12-425 (PMC3268772; doi:10.1186/1471-2105-12-425)
Supplement: Additional file 1 — Source code of MolabIS. The source code of MolabIS is provided as a Zip file. [file 1471-2105-12-425-S1.ZIP › molab/CVS/Entries.Log]

A D/bin////
A D/data////
A D/doc////
A D/etc////
A D/initial////
A D/lib////
A D/log////
A D/molabis-book////
A D/reports////
A D/templates////
A D/tmp////
A D/var////
A D/www////
R D/tmp////
R D/molabis-book////
R D/log////
R D/doc////
R D/data////
