# Supplementary material for: MolabIS - An integrated information system for storing and managing molecular genetics data
Source: BMC Bioinformatics. 2011 Oct 31;12:425. doi: 10.1186/1471-2105-12-425 (PMC3268772; doi:10.1186/1471-2105-12-425)
Supplement: Additional file 1 — Source code of MolabIS. The source code of MolabIS is provided as a Zip file. [file 1471-2105-12-425-S1.ZIP › molab/bin/CVS/Entries]

/MLoader.pl/1.19/Wed Jan 20 11:06:36 2010//
/MolabLoad.pl/1.38/Fri Jul 17 13:07:33 2009//
/PrepareData.pl/1.1/Thu Sep  3 16:17:52 2009//
/create_database.pl/1.3/Wed Oct  7 07:36:35 2009//
/initiate_database.pl/1.11/Wed Jan  6 17:33:27 2010//
/mimetypes.dat/1.2/Fri Oct 23 09:09:42 2009//
/molabis_box.sql/1.2/Thu Nov 19 15:01:50 2009//
D
