# Supplementary material for: MolabIS - An integrated information system for storing and managing molecular genetics data
Source: BMC Bioinformatics. 2011 Oct 31;12:425. doi: 10.1186/1471-2105-12-425 (PMC3268772; doi:10.1186/1471-2105-12-425)
Supplement: Additional file 1 — Source code of MolabIS. The source code of MolabIS is provided as a Zip file. [file 1471-2105-12-425-S1.ZIP › molab/bin/mimetypes.dat]

application/x-zip-compressed
application/vnd.oasis.opendocument.text
application/vnd.oasis.opendocument.text-template
application/vnd.oasis.opendocument.text-web
application/vnd.oasis.opendocument.text-master
application/vnd.oasis.opendocument.graphics
application/vnd.oasis.opendocument.graphics-template
application/vnd.oasis.opendocument.presentation
application/vnd.oasis.opendocument.presentation-template
application/vnd.oasis.opendocument.spreadsheet
application/vnd.oasis.opendocument.spreadsheet-template
application/vnd.oasis.opendocument.chart
application/vnd.oasis.opendocument.formula
application/vnd.oasis.opendocument.database
application/vnd.oasis.opendocument.image
application/vnd.openofficeorg.extension
application/andrew-inset
application/mac-binhex40
application/mac-compactpro
application/msword
application/octet-stream
application/x-rar-compressed
application/oda
application/pdf
application/postscript
application/smil
application/vnd.mif
application/vnd.ms-excel
application/vnd.ms-powerpoint
application/vnd.wap.wbxml
application/vnd.wap.wmlc
application/vnd.wap.wmlscriptc
application/x-bcpio
application/x-cdlink
application/x-chess-pgn
application/x-cpio
application/x-csh
application/x-director
application/x-dvi
application/x-futuresplash
application/x-gtar
application/x-hdf
application/x-javascript
application/x-koan
application/x-latex
application/x-netcdf
application/x-sh
application/x-shar
application/x-shockwave-flash
application/x-stuffit
application/x-sv4cpio
application/x-sv4crc
application/x-tar
application/x-tcl
application/x-tex
application/x-texinfo
application/x-troff
application/x-troff-man
application/x-troff-me
application/x-troff-ms
application/x-ustar
application/x-wais-source
application/xhtml+xml
application/zip
audio/basic
audio/midi
audio/mpeg
audio/x-aiff
audio/x-mpegurl
audio/x-pn-realaudio
audio/x-pn-realaudio-plugin
audio/x-realaudio
audio/x-wav
chemical/x-pdb
chemical/x-xyz
image/bmp
image/gif
image/ief
image/jpeg
image/png
image/tiff
image/vnd.djvu
image/vnd.wap.wbmp
image/x-cmu-raster
image/x-portable-anymap
image/x-portable-bitmap
image/x-portable-graymap
image/x-portable-pixmap
image/x-rgb
image/x-xbitmap
image/x-xwindowdump
model/iges
model/mesh
model/vrml
text/css
text/html
text/plain
text/richtext
text/rtf
text/sgml
text/tab-separated-values
text/vnd.wap.wml
text/vnd.wap.wmlscript
text/x-setext
text/xml
video/mpeg
video/quicktime
video/vnd.mpegurl
video/x-msvideo
video/x-sgi-movie
x-conference/x-cooltalk
